# Supplementary material for: A multi-omic analysis reveals a predictive value of tertiary lymphoid structures in improving the prognosis of colorectal cancer patients with BRAF mutation
Source: Front Immunol. 2025 Sep 1;16:1662573. doi: 10.3389/fimmu.2025.1662573 (PMC12434122; doi:10.3389/fimmu.2025.1662573)
Supplement: Supplementary file 2 [file DataSheet2.zip]

Archive with 6 entries (6 files):
- Supplementary Table 6.xlsx
- Supplementary Table 7.xlsx
- Supplementary Table 8.xlsx
- Supplementary Table 9.xlsx
- Supplementary Table 10.xlsx
- Supplementary Table 11.xlsx
