# Supplementary material for: A multi-omic analysis reveals a predictive value of tertiary lymphoid structures in improving the prognosis of colorectal cancer patients with BRAF mutation
Source: Front Immunol. 2025 Sep 1;16:1662573. doi: 10.3389/fimmu.2025.1662573 (PMC12434122; doi:10.3389/fimmu.2025.1662573)
Supplement: Supplementary file 2 [file DataSheet2.zip › Supplementary Table 6.xlsx]

## Sheet: Supplementary Table 6
ID	Description	GeneRatio	BgRatio	pvalue	p.adjust	qvalue	geneID	Count
R-HSA-6783783	Interleukin-10 signaling	45694	47/11009	0.000264698449021407	0.00543067610641412	0.00241851972350426	6363/6367	2
R-HSA-380108	Chemokine receptors bind chemokines	45694	59/11009	0.000417744315878009	0.00543067610641412	0.00241851972350426	6363/6367	2
R-HSA-375276	Peptide ligand-binding receptors	45694	201/11009	0.00474069628840684	0.0306185919088607	0.0136358101618408	6363/6367	2
R-HSA-381183	ATF6 (ATF6-alpha) activates chaperone genes	45663	10/11009	0.00543895728114041	0.0306185919088607	0.0136358101618408	7494	1
R-HSA-381033	ATF6 (ATF6-alpha) activates chaperones	45663	12/11009	0.00652378495457973	0.0306185919088607	0.0136358101618408	7494	1
R-HSA-2168880	Scavenging of heme from plasma	45663	13/11009	0.00706582890204477	0.0306185919088607	0.0136358101618408	3512	1
R-HSA-5676594	TNF receptor superfamily (TNFSF) members mediating non-canonical NF-kB pathway	45663	18/11009	0.0097723533337637	0.0362973123825509	0.0161647949881805	115650	1
R-HSA-373076	Class A/1 (Rhodopsin-like receptors)	45694	335/11009	0.012769260736488	0.041500097393586	0.01848182475018	6363/6367	2
R-HSA-2173782	Binding and Uptake of Ligands by Scavenger Receptors	45663	42/11009	0.0226782508992047	0.0560283548145479	0.0249518989052643	3512	1
R-HSA-500792	GPCR ligand binding	45694	468/11009	0.024139723010895	0.0560283548145479	0.0249518989052643	6363/6367	2
R-HSA-449147	Signaling by Interleukins	45694	473/11009	0.0246284637512399	0.0560283548145479	0.0249518989052643	6363/6367	2
R-HSA-381038	XBP1(S) activates chaperone genes	45663	50/11009	0.0269489389013764	0.0560283548145479	0.0249518989052643	7494	1
R-HSA-381070	IRE1alpha activates chaperones	45663	52/11009	0.028014177407274	0.0560283548145479	0.0249518989052643	7494	1
R-HSA-388841	Costimulation by the CD28 family	45663	69/11009	0.0370295326917797	0.0687691321418765	0.0306259292939531	29851	1
R-HSA-2219530	Constitutive Signaling by Aberrant PI3K in Cancer	45663	78/11009	0.0417740859742501	0.0724084156887003	0.0322466628573159	29851	1
R-HSA-381119	Unfolded Protein Response (UPR)	45663	95/11009	0.0506828780569958	0.0743357052438237	0.0331049699466421	7494	1
R-HSA-5668541	TNFR2 non-canonical NF-kB pathway	45663	102/11009	0.0543310867035561	0.0743357052438237	0.0331049699466421	115650	1
R-HSA-2219528	PI3K/AKT Signaling in Cancer	45663	104/11009	0.0553712834242861	0.0743357052438237	0.0331049699466421	29851	1
R-HSA-6811558	PI5P, PP2A and IER3 Regulate PI3K/AKT Signaling	45663	106/11009	0.0564105264923374	0.0743357052438237	0.0331049699466421	29851	1
R-HSA-6785807	Interleukin-4 and Interleukin-13 signaling	45663	108/11009	0.0574488166072854	0.0743357052438237	0.0331049699466421	6367	1
R-HSA-199418	Negative regulation of the PI3K/AKT network	45663	113/11009	0.0600403773123191	0.0743357052438237	0.0331049699466421	29851	1
R-HSA-202733	Cell surface interactions at the vascular wall	45663	137/11009	0.0723973665105301	0.0855605240578992	0.0381038771108053	3512	1
R-HSA-1257604	PIP3 activates AKT signaling	45663	268/11009	0.137485708832577	0.155418627375957	0.069214773325325	29851	1
R-HSA-9006925	Intracellular signaling by second messengers	45663	310/11009	0.157529420254525	0.167755018648241	0.074708712758326	29851	1
R-HSA-418594	G alpha (i) signalling events	45663	318/11009	0.161302902546386	0.167755018648241	0.074708712758326	6363	1
R-HSA-5663202	Diseases of signal transduction by growth factor receptors and second messengers	45663	433/11009	0.214009697853412	0.214009697853412	0.0953079626067827	29851	1
