# Supplementary material for: A multi-omic analysis reveals a predictive value of tertiary lymphoid structures in improving the prognosis of colorectal cancer patients with BRAF mutation
Source: Front Immunol. 2025 Sep 1;16:1662573. doi: 10.3389/fimmu.2025.1662573 (PMC12434122; doi:10.3389/fimmu.2025.1662573)
Supplement: Supplementary file 2 [file DataSheet2.zip › Supplementary Table 7.xlsx]

## Sheet: Supplementary Table 7
ID	Description	GeneRatio	BgRatio	pvalue	p.adjust	qvalue	geneID	Count
R-HSA-380108	Chemokine receptors bind chemokines	17/79	59/11009	1.2448147669946e-23	3.99585540205266e-21	3.4592747209113e-21	6366/10563/6361/6347/6348/6351/6352/4283/3627/6373/1234/2833/6364/643/6387/1235/1236	17
R-HSA-6783783	Interleukin-10 signaling	11/79	47/11009	1.78717876318283e-14	2.28697067656224e-12	1.97986639977843e-12	6347/6348/6351/6352/3627/1234/1437/3554/7850/3586/6364	11
R-HSA-198933	Immunoregulatory interactions between a Lymphoid and a non-Lymphoid cell	15/79	133/11009	2.13735577248807e-14	2.28697067656224e-12	1.97986639977843e-12	3384/3385/7412/8174/3683/3676/4345/4068/958/930/925/1277/6402/912/933	15
R-HSA-375276	Peptide ligand-binding receptors	17/79	201/11009	4.1770879953509e-14	3.35211311626909e-12	2.90197692308589e-12	6366/10563/6361/6347/6348/6351/6352/4283/3627/6373/1234/2833/6364/643/6387/1235/1236	17
R-HSA-449147	Signaling by Interleukins	22/79	473/11009	1.05599749950762e-12	6.77950394683889e-11	5.8691229446318e-11	7412/6347/6348/6351/6352/3627/920/1234/1437/3559/6382/3554/7850/3586/6364/3662/7189/6776/604/3575/3936/3603	22
R-HSA-373076	Class A/1 (Rhodopsin-like receptors)	17/79	335/11009	1.58130754196966e-10	8.45999534953769e-09	7.32395072070159e-09	6366/10563/6361/6347/6348/6351/6352/4283/3627/6373/1234/2833/6364/643/6387/1235/1236	17
R-HSA-216083	Integrin cell surface interactions	9/79	85/11009	8.39062310676405e-09	3.84770002467323e-07	3.33101428599355e-07	3384/3385/7412/8174/3683/3676/3681/1277/4060	9
R-HSA-500792	GPCR ligand binding	17/79	468/11009	2.52518497796154e-08	1.01323047240707e-06	8.77169518660325e-07	6366/10563/6361/6347/6348/6351/6352/4283/3627/6373/1234/2833/6364/643/6387/1235/1236	17
R-HSA-418594	G alpha (i) signalling events	14/79	318/11009	4.84046762403345e-08	1.72643345257193e-06	1.49460052952612e-06	6366/10563/6351/6352/4283/3627/6373/1234/2833/6364/643/6387/1235/1236	14
R-HSA-983695	Antigen activates B Cell Receptor (BCR) leading to generation of second messengers	5/79	32/11009	2.89685014866392e-06	9.29888897721119e-05	8.05019409733974e-05	930/973/974/933/640	5
R-HSA-1474244	Extracellular matrix organization	10/79	300/11009	5.30550836193648e-05	0.00154824380380146	0.00134033895459448	3384/3385/7412/8174/3683/3676/3681/6382/1277/4060	10
R-HSA-5676594	TNF receptor superfamily (TNFSF) members mediating non-canonical NF-kB pathway	3/79	18/11009	0.000268545094504347	0.00718358127799127	0.00621893903062697	958/330/4050	3
R-HSA-202733	Cell surface interactions at the vascular wall	6/79	137/11009	0.00043929142963984	0.0108471191472607	0.00939052124898119	3683/3676/6382/1277/6402/29802	6
R-HSA-449836	Other interleukin signaling	3/79	24/11009	0.000645763425153818	0.0148064328195983	0.0128181612210983	920/6382/3603	3
R-HSA-9679191	Potential therapeutics for SARS	5/79	99/11009	0.000707519482628379	0.0151409169282473	0.0131077293623784	3676/5133/3554/973/974	5
R-HSA-6785807	Interleukin-4 and Interleukin-13 signaling	5/79	108/11009	0.00104878423126407	0.0210412336397354	0.0182157261219549	7412/6347/3586/3662/604	5
R-HSA-983705	Signaling by the B Cell Receptor (BCR)	5/79	112/11009	0.00123443901868218	0.0233091132351164	0.0201790650731947	930/973/974/933/640	5
R-HSA-1251985	Nuclear signaling by ERBB4	3/79	32/11009	0.00151854809237528	0.0270807743140258	0.023444251250706	6776/6387/348	3
R-HSA-114604	GPVI-mediated activation cascade	3/79	35/11009	0.00197309843477888	0.033334978819159	0.0288586142261288	1277/27040/5880	3
R-HSA-8964058	HDL remodeling	2/79	10/11009	0.00220427738212983	0.0353786519831838	0.0306278541516987	348/1071	2
R-HSA-9020558	Interleukin-2 signaling	2/79	12/11009	0.00320298833594163	0.0489599645636791	0.0423854095583253	3559/6776	2
R-HSA-451927	Interleukin-2 family signaling	3/79	44/11009	0.0038121551118708	0.0556228086777513	0.0481535382552101	1437/3559/6776	3
R-HSA-162594	Early Phase of HIV Life Cycle	2/79	14/11009	0.00437536987010376	0.0610649447088394	0.0528648808104069	920/1234	2
R-HSA-977606	Regulation of Complement cascade	3/79	47/11009	0.00459604653475946	0.0614721224024078	0.0532173809287938	930/712/730	3
R-HSA-512988	Interleukin-3, Interleukin-5 and GM-CSF signaling	3/79	48/11009	0.00487737902461967	0.0626255466761165	0.0542159184210355	1437/3559/6776	3
R-HSA-5668541	TNFR2 non-canonical NF-kB pathway	4/79	102/11009	0.00613471625594325	0.0757401506983763	0.0655694369056283	958/608/330/4050	4
R-HSA-3000480	Scavenging by Class A Receptors	2/79	19/11009	0.00803328415900072	0.0915078450483809	0.0792197773168472	1277/348	2
R-HSA-1236394	Signaling by ERBB4	3/79	58/11009	0.00826706388287553	0.0915078450483809	0.0792197773168472	6776/6387/348	3
R-HSA-166658	Complement cascade	3/79	58/11009	0.00826706388287553	0.0915078450483809	0.0792197773168472	930/712/730	3
R-HSA-168927	TICAM1, RIP1-mediated IKK complex recruitment	2/79	20/11009	0.00888461417776742	0.0950653717021114	0.0822995839624771	7189/330	2
R-HSA-5621575	CD209 (DC-SIGN) signaling	2/79	21/11009	0.00977447180235682	0.101213078985695	0.087621750622146	3384/3385	2
R-HSA-202427	Phosphorylation of CD3 and TCR zeta chains	2/79	22/11009	0.0107022747118026	0.104730153817066	0.0906665374904263	920/5788	2
R-HSA-202403	TCR signaling	4/79	120/11009	0.0107666513269881	0.104730153817066	0.0906665374904263	920/7189/5788/27040	4
R-HSA-389948	PD-1 signaling	2/79	23/11009	0.0116674467736989	0.110154423951687	0.0953624132587156	5133/920	2
R-HSA-937041	IKK complex recruitment mediated by RIP1	2/79	25/11009	0.0137076244265201	0.125718498311799	0.108836476649664	7189/330	2
R-HSA-3000170	Syndecan interactions	2/79	27/11009	0.0158905173189204	0.137860974577661	0.119348408881792	6382/1277	2
R-HSA-912526	Interleukin receptor SHC signaling	2/79	27/11009	0.0158905173189204	0.137860974577661	0.119348408881792	1437/3559	2
R-HSA-202433	Generation of second messenger molecules	2/79	34/11009	0.0245919556271176	0.202410711700122	0.175230129164887	920/27040	2
R-HSA-8963899	Plasma lipoprotein remodeling	2/79	34/11009	0.0245919556271176	0.202410711700122	0.175230129164887	348/1071	2
R-HSA-1266695	Interleukin-7 signaling	2/79	36/11009	0.0273640525912024	0.214959753425165	0.186094031494486	6776/3575	2
R-HSA-9679506	SARS-CoV Infections	7/79	414/11009	0.0287489390941043	0.214959753425165	0.186094031494486	3676/5133/6382/3554/7189/973/974	7
R-HSA-168638	NOD1/2 Signaling Pathway	2/79	37/11009	0.0287952317672339	0.214959753425165	0.186094031494486	7189/330	2
R-HSA-9029569	NR1H3 & NR1H2 regulate gene expression linked to cholesterol transport and efflux	2/79	37/11009	0.0287952317672339	0.214959753425165	0.186094031494486	348/1071	2
R-HSA-8950505	Gene and protein expression by JAK-STAT signaling after Interleukin-12 stimulation	2/79	38/11009	0.0302558431050482	0.220730128107284	0.191089535400305	3586/3936	2
R-HSA-8878159	Transcriptional regulation by RUNX3	3/79	96/11009	0.0315607068382672	0.221527696963817	0.191780003274135	3683/3676/6932	3
R-HSA-76009	Platelet Aggregation (Plug Formation)	2/79	39/11009	0.0317454020571201	0.221527696963817	0.191780003274135	1277/10235	2
R-HSA-3560782	Diseases associated with glycosaminoglycan metabolism	2/79	41/11009	0.0348094509784687	0.237741143916776	0.205816238708079	6382/4060	2
R-HSA-2173782	Binding and Uptake of Ligands by Scavenger Receptors	2/79	42/11009	0.0363829980697845	0.243311299591684	0.2106384098777	1277/348	2
R-HSA-975634	Retinoid metabolism and transport	2/79	44/11009	0.039610818913084	0.255033786022368	0.220786750319414	6382/348	2
R-HSA-76002	Platelet activation, signaling and aggregation	5/79	263/11009	0.0404174863246259	0.255033786022368	0.220786750319414	1277/5341/27040/10235/5880	5
R-HSA-6811558	PI5P, PP2A and IER3 Regulate PI3K/AKT Signaling	3/79	106/11009	0.0405193865643015	0.255033786022368	0.220786750319414	7189/930/5880	3
R-HSA-9020591	Interleukin-12 signaling	2/79	47/11009	0.0446475628184953	0.270412597447868	0.234100428680889	3586/3936	2
R-HSA-9024446	NR1H2 and NR1H3-mediated signaling	2/79	47/11009	0.0446475628184953	0.270412597447868	0.234100428680889	348/1071	2
R-HSA-6806667	Metabolism of fat-soluble vitamins	2/79	48/11009	0.046376701244316	0.275683724063434	0.238663725701743	6382/348	2
R-HSA-199418	Negative regulation of the PI3K/AKT network	3/79	113/11009	0.0474761097056197	0.277087840281889	0.239879291144184	7189/930/5880	3
R-HSA-9020702	Interleukin-1 signaling	3/79	115/11009	0.0495653544764991	0.281059170113567	0.243317333693988	3554/7850/7189	3
R-HSA-1461973	Defensins	2/79	50/11009	0.0499077031042782	0.281059170113567	0.243317333693988	920/1235	2
R-HSA-168643	Nucleotide-binding domain, leucine rich repeat containing receptor (NLR) signaling pathways	2/79	57/11009	0.0629857579052611	0.329807227560506	0.285519291936296	7189/330	2
R-HSA-447115	Interleukin-12 family signaling	2/79	57/11009	0.0629857579052611	0.329807227560506	0.285519291936296	3586/3936	2
R-HSA-3000171	Non-integrin membrane-ECM interactions	2/79	59/11009	0.0669145389947072	0.329807227560506	0.285519291936296	6382/1277	2
R-HSA-1462054	Alpha-defensins	1/79	10/11009	0.0695135268798771	0.329807227560506	0.285519291936296	920	1
R-HSA-8877330	RUNX1 and FOXP3 control the development of regulatory T lymphocytes (Tregs)	1/79	10/11009	0.0695135268798771	0.329807227560506	0.285519291936296	3559	1
R-HSA-8963888	Chylomicron assembly	1/79	10/11009	0.0695135268798771	0.329807227560506	0.285519291936296	348	1
R-HSA-8963901	Chylomicron remodeling	1/79	10/11009	0.0695135268798771	0.329807227560506	0.285519291936296	348	1
R-HSA-9020958	Interleukin-21 signaling	1/79	10/11009	0.0695135268798771	0.329807227560506	0.285519291936296	6776	1
R-HSA-937042	IRAK2 mediated activation of TAK1 complex	1/79	10/11009	0.0695135268798771	0.329807227560506	0.285519291936296	7189	1
R-HSA-9702518	STAT5 activation downstream of FLT3 ITD mutants	1/79	10/11009	0.0695135268798771	0.329807227560506	0.285519291936296	6776	1
R-HSA-2454202	Fc epsilon receptor (FCERI) signaling	3/79	134/11009	0.0715768171000143	0.329807227560506	0.285519291936296	7189/27040/10235	3
R-HSA-193692	Regulated proteolysis of p75NTR	1/79	11/11009	0.0761967191133972	0.329807227560506	0.285519291936296	7189	1
R-HSA-2586552	Signaling by Leptin	1/79	11/11009	0.0761967191133972	0.329807227560506	0.285519291936296	6776	1
R-HSA-9014325	TICAM1,TRAF6-dependent induction of TAK1 complex	1/79	11/11009	0.0761967191133972	0.329807227560506	0.285519291936296	7189	1
R-HSA-9645460	Alpha-protein kinase 1 signaling pathway	1/79	11/11009	0.0761967191133972	0.329807227560506	0.285519291936296	7189	1
R-HSA-9690406	Transcriptional regulation of testis differentiation	1/79	11/11009	0.0761967191133972	0.329807227560506	0.285519291936296	5730	1
R-HSA-430116	GP1b-IX-V activation signalling	1/79	12/11009	0.0828325128204389	0.329807227560506	0.285519291936296	1277	1
R-HSA-4641265	Repression of WNT target genes	1/79	12/11009	0.0828325128204389	0.329807227560506	0.285519291936296	6932	1
R-HSA-5621481	C-type lectin receptors (CLRs)	3/79	143/11009	0.083299215660707	0.329807227560506	0.285519291936296	3384/3385/7189	3
R-HSA-388841	Costimulation by the CD28 family	2/79	69/11009	0.0876943808923037	0.329807227560506	0.285519291936296	5133/920	2
R-HSA-209543	p75NTR recruits signalling complexes	1/79	13/11009	0.0894212398811997	0.329807227560506	0.285519291936296	7189	1
R-HSA-209560	NF-kB is activated and signals survival	1/79	13/11009	0.0894212398811997	0.329807227560506	0.285519291936296	7189	1
R-HSA-9637687	Suppression of phagosomal maturation	1/79	13/11009	0.0894212398811997	0.329807227560506	0.285519291936296	11151	1
R-HSA-166786	Creation of C4 and C2 activators	1/79	14/11009	0.0959632298820532	0.329807227560506	0.285519291936296	712	1
R-HSA-3656237	Defective EXT2 causes exostoses 2	1/79	14/11009	0.0959632298820532	0.329807227560506	0.285519291936296	6382	1
R-HSA-3656253	Defective EXT1 causes exostoses 1, TRPS2 and CHDS	1/79	14/11009	0.0959632298820532	0.329807227560506	0.285519291936296	6382	1
R-HSA-418359	Reduction of cytosolic Ca++ levels	1/79	14/11009	0.0959632298820532	0.329807227560506	0.285519291936296	489	1
R-HSA-6803205	TP53 regulates transcription of several additional cell death genes whose specific roles in p53-dependent apoptosis remain uncertain	1/79	14/11009	0.0959632298820532	0.329807227560506	0.285519291936296	604	1
R-HSA-8983432	Interleukin-15 signaling	1/79	14/11009	0.0959632298820532	0.329807227560506	0.285519291936296	6776	1
R-HSA-975110	TRAF6 mediated IRF7 activation in TLR7/8 or 9 signaling	1/79	14/11009	0.0959632298820532	0.329807227560506	0.285519291936296	7189	1
R-HSA-9796292	Formation of axial mesoderm	1/79	14/11009	0.0959632298820532	0.329807227560506	0.285519291936296	6932	1
R-HSA-446652	Interleukin-1 family signaling	3/79	153/11009	0.0972252525802897	0.329807227560506	0.285519291936296	3554/7850/7189	3
R-HSA-9013148	CDC42 GTPase cycle	3/79	155/11009	0.100118527362631	0.329807227560506	0.285519291936296	397/117289/7456	3
R-HSA-174824	Plasma lipoprotein assembly, remodeling, and clearance	2/79	75/11009	0.100968451175249	0.329807227560506	0.285519291936296	348/1071	2
R-HSA-1170546	Prolactin receptor signaling	1/79	15/11009	0.102458810131195	0.329807227560506	0.285519291936296	6776	1
R-HSA-2022857	Keratan sulfate degradation	1/79	15/11009	0.102458810131195	0.329807227560506	0.285519291936296	4060	1
R-HSA-2162123	Synthesis of Prostaglandins (PG) and Thromboxanes (TX)	1/79	15/11009	0.102458810131195	0.329807227560506	0.285519291936296	5730	1
R-HSA-2214320	Anchoring fibril formation	1/79	15/11009	0.102458810131195	0.329807227560506	0.285519291936296	1277	1
R-HSA-75892	Platelet Adhesion to exposed collagen	1/79	15/11009	0.102458810131195	0.329807227560506	0.285519291936296	1277	1
R-HSA-937039	IRAK1 recruits IKK complex	1/79	15/11009	0.102458810131195	0.329807227560506	0.285519291936296	7189	1
R-HSA-975144	IRAK1 recruits IKK complex upon TLR7/8 or 9 stimulation	1/79	15/11009	0.102458810131195	0.329807227560506	0.285519291936296	7189	1
R-HSA-3000178	ECM proteoglycans	2/79	76/11009	0.103232892034801	0.329807227560506	0.285519291936296	1277/4060	2
R-HSA-2219530	Constitutive Signaling by Aberrant PI3K in Cancer	2/79	78/11009	0.107803557327405	0.329807227560506	0.285519291936296	930/5880	2
R-HSA-193639	p75NTR signals via NF-kB	1/79	16/11009	0.108908305674186	0.329807227560506	0.285519291936296	7189	1
R-HSA-205043	NRIF signals cell death from the nucleus	1/79	16/11009	0.108908305674186	0.329807227560506	0.285519291936296	7189	1
R-HSA-392517	Rap1 signalling	1/79	16/11009	0.108908305674186	0.329807227560506	0.285519291936296	10235	1
R-HSA-9614657	FOXO-mediated transcription of cell death genes	1/79	16/11009	0.108908305674186	0.329807227560506	0.285519291936296	604	1
R-HSA-9703648	Signaling by FLT3 ITD and TKD mutants	1/79	16/11009	0.108908305674186	0.329807227560506	0.285519291936296	6776	1
R-HSA-975163	IRAK2 mediated activation of TAK1 complex upon TLR7/8 or 9 stimulation	1/79	16/11009	0.108908305674186	0.329807227560506	0.285519291936296	7189	1
R-HSA-937072	TRAF6-mediated induction of TAK1 complex within TLR4 complex	1/79	17/11009	0.115312039309384	0.342733005725114	0.296709340913036	7189	1
R-HSA-9754189	Germ layer formation at gastrulation	1/79	17/11009	0.115312039309384	0.342733005725114	0.296709340913036	6932	1
R-HSA-2871837	FCERI mediated NF-kB activation	2/79	82/11009	0.117103428227584	0.344864224413342	0.298554370372593	7189/10235	2
R-HSA-1839117	Signaling by cytosolic FGFR1 fusion mutants	1/79	18/11009	0.121670331603285	0.345232804964238	0.298873456338937	6776	1
R-HSA-1912420	Pre-NOTCH Processing in Golgi	1/79	18/11009	0.121670331603285	0.345232804964238	0.298873456338937	489	1
R-HSA-2243919	Crosslinking of collagen fibrils	1/79	18/11009	0.121670331603285	0.345232804964238	0.298873456338937	1277	1
R-HSA-9758274	Regulation of NF-kappa B signaling	1/79	18/11009	0.121670331603285	0.345232804964238	0.298873456338937	7189	1
R-HSA-202430	Translocation of ZAP-70 to Immunological synapse	1/79	19/11009	0.127983500905746	0.345232804964238	0.298873456338937	920	1
R-HSA-416700	Other semaphorin interactions	1/79	19/11009	0.127983500905746	0.345232804964238	0.298873456338937	5788	1
R-HSA-8963898	Plasma lipoprotein assembly	1/79	19/11009	0.127983500905746	0.345232804964238	0.298873456338937	348	1
R-HSA-9694614	Attachment and Entry	1/79	19/11009	0.127983500905746	0.345232804964238	0.298873456338937	6382	1
R-HSA-9703465	Signaling by FLT3 fusion proteins	1/79	19/11009	0.127983500905746	0.345232804964238	0.298873456338937	6776	1
R-HSA-9725371	Nuclear events stimulated by ALK signaling in cancer	1/79	19/11009	0.127983500905746	0.345232804964238	0.298873456338937	6776	1
R-HSA-3560783	Defective B4GALT7 causes EDS, progeroid type	1/79	20/11009	0.134251863365113	0.347539097904848	0.300870050325889	6382	1
R-HSA-3560801	Defective B3GAT3 causes JDSSDHD	1/79	20/11009	0.134251863365113	0.347539097904848	0.300870050325889	6382	1
R-HSA-4420332	Defective B3GALT6 causes EDSP2 and SEMDJL1	1/79	20/11009	0.134251863365113	0.347539097904848	0.300870050325889	6382	1
R-HSA-9669938	Signaling by KIT in disease	1/79	20/11009	0.134251863365113	0.347539097904848	0.300870050325889	6776	1
R-HSA-9670439	Signaling by phosphorylated juxtamembrane, extracellular and kinase domain KIT mutants	1/79	20/11009	0.134251863365113	0.347539097904848	0.300870050325889	6776	1
R-HSA-164938	Nef-mediates down modulation of cell surface receptors by recruiting them to clathrin adapters	1/79	21/11009	0.14047573294325	0.360741682198267	0.312299734711731	920	1
R-HSA-9013149	RAC1 GTPase cycle	3/79	185/11009	0.147351193197306	0.370233062949331	0.320516571958103	397/117289/7456	3
R-HSA-6803157	Antimicrobial peptides	2/79	95/11009	0.148585347637377	0.370233062949331	0.320516571958103	920/1235	2
R-HSA-877300	Interferon gamma signaling	2/79	96/11009	0.151075233611826	0.370233062949331	0.320516571958103	7412/3662	2
R-HSA-166663	Initial triggering of complement	1/79	23/11009	0.152791238460315	0.370233062949331	0.320516571958103	712	1
R-HSA-450321	JNK (c-Jun kinases) phosphorylation and activation mediated by activated human TAK1	1/79	23/11009	0.152791238460315	0.370233062949331	0.320516571958103	7189	1
R-HSA-9637690	Response of Mtb to phagocytosis	1/79	23/11009	0.152791238460315	0.370233062949331	0.320516571958103	11151	1
R-HSA-202424	Downstream TCR signaling	2/79	98/11009	0.156080129384438	0.370233062949331	0.320516571958103	920/7189	2
R-HSA-2024096	HS-GAG degradation	1/79	24/11009	0.158883491524363	0.370233062949331	0.320516571958103	6382	1
R-HSA-450302	activated TAK1 mediates p38 MAPK activation	1/79	24/11009	0.158883491524363	0.370233062949331	0.320516571958103	7189	1
R-HSA-5668599	RHO GTPases Activate NADPH Oxidases	1/79	24/11009	0.158883491524363	0.370233062949331	0.320516571958103	5880	1
R-HSA-8940973	RUNX2 regulates osteoblast differentiation	1/79	24/11009	0.158883491524363	0.370233062949331	0.320516571958103	1277	1
R-HSA-982772	Growth hormone receptor signaling	1/79	24/11009	0.158883491524363	0.370233062949331	0.320516571958103	6776	1
R-HSA-196854	Metabolism of vitamins and cofactors	3/79	194/11009	0.16274269388439	0.370233062949331	0.320516571958103	952/6382/348	3
R-HSA-5357786	TNFR1-induced proapoptotic signaling	1/79	25/11009	0.164932485986774	0.370233062949331	0.320516571958103	330	1
R-HSA-8854691	Interleukin-20 family signaling	1/79	25/11009	0.164932485986774	0.370233062949331	0.320516571958103	6776	1
R-HSA-9006335	Signaling by Erythropoietin	1/79	25/11009	0.164932485986774	0.370233062949331	0.320516571958103	6776	1
R-HSA-933542	TRAF6 mediated NF-kB activation	1/79	25/11009	0.164932485986774	0.370233062949331	0.320516571958103	7189	1
R-HSA-9705462	Inactivation of CSF3 (G-CSF) signaling	1/79	25/11009	0.164932485986774	0.370233062949331	0.320516571958103	6776	1
R-HSA-1971475	A tetrasaccharide linker sequence is required for GAG synthesis	1/79	26/11009	0.170938525098849	0.373588902067904	0.323421774539848	6382	1
R-HSA-2187338	Visual phototransduction	2/79	104/11009	0.171278546826861	0.373588902067904	0.323421774539848	6382/348	2
R-HSA-2219528	PI3K/AKT Signaling in Cancer	2/79	104/11009	0.171278546826861	0.373588902067904	0.323421774539848	930/5880	2
R-HSA-168164	Toll Like Receptor 3 (TLR3) Cascade	2/79	105/11009	0.173835969891061	0.373588902067904	0.323421774539848	7189/330	2
R-HSA-8856825	Cargo recognition for clathrin-mediated endocytosis	2/79	106/11009	0.176399750339653	0.373588902067904	0.323421774539848	920/3575	2
R-HSA-114508	Effects of PIP2 hydrolysis	1/79	27/11009	0.176901910013462	0.373588902067904	0.323421774539848	10235	1
R-HSA-354192	Integrin signaling	1/79	27/11009	0.176901910013462	0.373588902067904	0.323421774539848	10235	1
R-HSA-380994	ATF4 activates genes in response to endoplasmic reticulum stress	1/79	27/11009	0.176901910013462	0.373588902067904	0.323421774539848	6347	1
R-HSA-9635486	Infection with Mycobacterium tuberculosis	1/79	27/11009	0.176901910013462	0.373588902067904	0.323421774539848	11151	1
R-HSA-164952	The role of Nef in HIV-1 replication and disease pathogenesis	1/79	28/11009	0.182822939799379	0.378620410810326	0.327777630608054	920	1
R-HSA-2022854	Keratan sulfate biosynthesis	1/79	28/11009	0.182822939799379	0.378620410810326	0.327777630608054	4060	1
R-HSA-9682385	FLT3 signaling in disease	1/79	28/11009	0.182822939799379	0.378620410810326	0.327777630608054	6776	1
R-HSA-166166	MyD88-independent TLR4 cascade	2/79	110/11009	0.186714107053683	0.380774740828791	0.32964266790884	7189/330	2
R-HSA-937061	TRIF(TICAM1)-mediated TLR4 signaling	2/79	110/11009	0.186714107053683	0.380774740828791	0.32964266790884	7189/330	2
R-HSA-186763	Downstream signal transduction	1/79	29/11009	0.188701911455499	0.380774740828791	0.32964266790884	6776	1
R-HSA-5669034	TNFs bind their physiological receptors	1/79	29/11009	0.188701911455499	0.380774740828791	0.32964266790884	608	1
R-HSA-2424491	DAP12 signaling	1/79	30/11009	0.19453911992499	0.380774740828791	0.32964266790884	27040	1
R-HSA-418360	Platelet calcium homeostasis	1/79	30/11009	0.19453911992499	0.380774740828791	0.32964266790884	489	1
R-HSA-8874081	MET activates PTK2 signaling	1/79	30/11009	0.19453911992499	0.380774740828791	0.32964266790884	1277	1
R-HSA-933541	TRAF6 mediated IRF7 activation	1/79	30/11009	0.19453911992499	0.380774740828791	0.32964266790884	7189	1
R-HSA-9674555	Signaling by CSF3 (G-CSF)	1/79	30/11009	0.19453911992499	0.380774740828791	0.32964266790884	6776	1
R-HSA-1839124	FGFR1 mutant receptor activation	1/79	31/11009	0.200334858109335	0.384620365227972	0.332971885293276	6776	1
R-HSA-196807	Nicotinate metabolism	1/79	31/11009	0.200334858109335	0.384620365227972	0.332971885293276	952	1
R-HSA-2022928	HS-GAG biosynthesis	1/79	31/11009	0.200334858109335	0.384620365227972	0.332971885293276	6382	1
R-HSA-2871796	FCERI mediated MAPK activation	1/79	32/11009	0.206089416882278	0.384620365227972	0.332971885293276	27040	1
R-HSA-381042	PERK regulates gene expression	1/79	32/11009	0.206089416882278	0.384620365227972	0.332971885293276	6347	1
R-HSA-5213460	RIPK1-mediated regulated necrosis	1/79	32/11009	0.206089416882278	0.384620365227972	0.332971885293276	330	1
R-HSA-5675482	Regulation of necroptotic cell death	1/79	32/11009	0.206089416882278	0.384620365227972	0.332971885293276	330	1
R-HSA-8941326	RUNX2 regulates bone development	1/79	32/11009	0.206089416882278	0.384620365227972	0.332971885293276	1277	1
R-HSA-2871809	FCERI mediated Ca+2 mobilization	1/79	33/11009	0.211803085103677	0.39074017424299	0.338269899984094	27040	1
R-HSA-5357956	TNFR1-induced NF-kappa-B signaling pathway	1/79	33/11009	0.211803085103677	0.39074017424299	0.338269899984094	330	1
R-HSA-1630316	Glycosaminoglycan metabolism	2/79	126/11009	0.228692506964114	0.412433793534092	0.357050406601083	6382/4060	2
R-HSA-1222556	ROS and RNS production in phagocytes	1/79	36/11009	0.228701605137284	0.412433793534092	0.357050406601083	5880	1
R-HSA-1638074	Keratan sulfate/keratin metabolism	1/79	36/11009	0.228701605137284	0.412433793534092	0.357050406601083	4060	1
R-HSA-5663213	RHO GTPases Activate WASPs and WAVEs	1/79	36/11009	0.228701605137284	0.412433793534092	0.357050406601083	7456	1
R-HSA-8964043	Plasma lipoprotein clearance	1/79	37/11009	0.234254559953119	0.416189161931507	0.360301487948575	348	1
R-HSA-5655302	Signaling by FGFR1 in disease	1/79	38/11009	0.23976803878685	0.416189161931507	0.360301487948575	6776	1
R-HSA-8864260	Transcriptional regulation by the AP-2 (TFAP2) family of transcription factors	1/79	38/11009	0.23976803878685	0.416189161931507	0.360301487948575	348	1
R-HSA-9013407	RHOH GTPase cycle	1/79	38/11009	0.23976803878685	0.416189161931507	0.360301487948575	397	1
R-HSA-9607240	FLT3 Signaling	1/79	38/11009	0.23976803878685	0.416189161931507	0.360301487948575	6776	1
R-HSA-9772572	Early SARS-CoV-2 Infection Events	1/79	38/11009	0.23976803878685	0.416189161931507	0.360301487948575	6382	1
R-HSA-8878171	Transcriptional regulation by RUNX1	3/79	236/11009	0.239859797374856	0.416189161931507	0.360301487948575	1437/3559/640	3
R-HSA-5689896	Ovarian tumor domain proteases	1/79	39/11009	0.245242318700791	0.423240775822333	0.36640618074142	7189	1
R-HSA-1461957	Beta defensins	1/79	40/11009	0.250677674837768	0.425754146153035	0.368582044874246	1235	1
R-HSA-9664323	FCGR3A-mediated IL10 synthesis	1/79	40/11009	0.250677674837768	0.425754146153035	0.368582044874246	3586	1
R-HSA-9692916	SARS-CoV-1 activates/modulates innate immune responses	1/79	40/11009	0.250677674837768	0.425754146153035	0.368582044874246	7189	1
R-HSA-8875878	MET promotes cell motility	1/79	41/11009	0.25607438043425	0.432630926944181	0.374535381909375	1277	1
R-HSA-3769402	Deactivation of the beta-catenin transactivating complex	1/79	42/11009	0.261432706833384	0.439371198395373	0.380370540666924	6932	1
R-HSA-1433557	Signaling by SCF-KIT	1/79	43/11009	0.266752923497938	0.445977543973115	0.386089757694384	6776	1
R-HSA-5633008	TP53 Regulates Transcription of Cell Death Genes	1/79	44/11009	0.272035298023167	0.450120261162044	0.389676172968617	604	1
R-HSA-8948216	Collagen chain trimerization	1/79	44/11009	0.272035298023167	0.450120261162044	0.389676172968617	1277	1
R-HSA-3781865	Diseases of glycosylation	2/79	144/11009	0.276604001870049	0.451811730274196	0.391140504320012	6382/4060	2
R-HSA-2172127	DAP12 interactions	1/79	45/11009	0.277280096149584	0.451811730274196	0.391140504320012	27040	1
R-HSA-445989	TAK1-dependent IKK and NF-kappa-B activation	1/79	45/11009	0.277280096149584	0.451811730274196	0.391140504320012	7189	1
R-HSA-166016	Toll Like Receptor 4 (TLR4) Cascade	2/79	146/11009	0.281934775301041	0.452505314358171	0.391740950944605	7189/330	2
R-HSA-3858494	Beta-catenin independent WNT signaling	2/79	146/11009	0.281934775301041	0.452505314358171	0.391740950944605	6932/5880	2
R-HSA-8856828	Clathrin-mediated endocytosis	2/79	146/11009	0.281934775301041	0.452505314358171	0.391740950944605	920/3575	2
R-HSA-8980692	RHOA GTPase cycle	2/79	147/11009	0.2845992643078	0.45450927284977	0.393475809255089	397/117289	2
R-HSA-162587	HIV Life Cycle	2/79	149/11009	0.289925814055878	0.460723694613549	0.398855731687086	920/1234	2
R-HSA-5357905	Regulation of TNFR1 signaling	1/79	48/11009	0.292791661985819	0.462985830036689	0.400814097818285	330	1
R-HSA-1257604	PIP3 activates AKT signaling	3/79	268/11009	0.302161267418956	0.472496924140282	0.409048001223264	7189/930/5880	3
R-HSA-1793185	Chondroitin sulfate/dermatan sulfate metabolism	1/79	50/11009	0.302949613477018	0.472496924140282	0.409048001223264	6382	1
R-HSA-73887	Death Receptor Signaling	2/79	154/11009	0.303222325149215	0.472496924140282	0.409048001223264	7189/330	2
R-HSA-180534	Vpu mediated degradation of CD4	1/79	52/11009	0.31296348239745	0.48532018284822	0.420149297497721	920	1
R-HSA-9662361	Sensory processing of sound by outer hair cells of the cochlea	1/79	54/11009	0.322835286611339	0.496844095403381	0.430125729419553	9750	1
R-HSA-5673001	RAF/MAP kinase cascade	3/79	280/11009	0.325831868638473	0.496844095403381	0.430125729419553	1437/3559/27040	3
R-HSA-9700206	Signaling by ALK in cancer	1/79	55/11009	0.327718537397072	0.496844095403381	0.430125729419553	6776	1
R-HSA-9725370	Signaling by ALK fusions and activated point mutants	1/79	55/11009	0.327718537397072	0.496844095403381	0.430125729419553	6776	1
R-HSA-9658195	Leishmania infection	2/79	164/11009	0.329681596015328	0.496844095403381	0.430125729419553	3586/7456	2
R-HSA-9824443	Parasitic Infection Pathways	2/79	164/11009	0.329681596015328	0.496844095403381	0.430125729419553	3586/7456	2
R-HSA-5578775	Ion homeostasis	1/79	56/11009	0.332567016084823	0.497129053757696	0.430372422338192	489	1
R-HSA-1638091	Heparan sulfate/heparin (HS-GAG) metabolism	1/79	57/11009	0.337380967123744	0.497129053757696	0.430372422338192	6382	1
R-HSA-75893	TNF signaling	1/79	57/11009	0.337380967123744	0.497129053757696	0.430372422338192	330	1
R-HSA-936837	Ion transport by P-type ATPases	1/79	57/11009	0.337380967123744	0.497129053757696	0.430372422338192	489	1
R-HSA-5684996	MAPK1/MAPK3 signaling	3/79	286/11009	0.33767932253117	0.497129053757696	0.430372422338192	1437/3559/27040	3
R-HSA-168898	Toll-like Receptor Cascades	2/79	168/11009	0.340196603599469	0.497129053757696	0.430372422338192	7189/330	2
R-HSA-186797	Signaling by PDGF	1/79	58/11009	0.342160633266661	0.497129053757696	0.430372422338192	6776	1
R-HSA-2142753	Arachidonic acid metabolism	1/79	59/11009	0.346906255581694	0.497129053757696	0.430372422338192	5730	1
R-HSA-9664407	Parasite infection	1/79	59/11009	0.346906255581694	0.497129053757696	0.430372422338192	7456	1
R-HSA-9664417	Leishmania phagocytosis	1/79	59/11009	0.346906255581694	0.497129053757696	0.430372422338192	7456	1
R-HSA-9664422	FCGR3A-mediated phagocytosis	1/79	59/11009	0.346906255581694	0.497129053757696	0.430372422338192	7456	1
R-HSA-5218859	Regulated Necrosis	1/79	60/11009	0.351618073463799	0.501627720225603	0.434266988488471	330	1
R-HSA-2022090	Assembly of collagen fibrils and other multimeric structures	1/79	61/11009	0.356296324646223	0.501627720225603	0.434266988488471	1277	1
R-HSA-2029482	Regulation of actin dynamics for phagocytic cup formation	1/79	61/11009	0.356296324646223	0.501627720225603	0.434266988488471	7456	1
R-HSA-5678895	Defective CFTR causes cystic fibrosis	1/79	61/11009	0.356296324646223	0.501627720225603	0.434266988488471	91319	1
R-HSA-4086398	Ca2+ pathway	1/79	62/11009	0.360941245211893	0.504309821506993	0.436588925652881	6932	1
R-HSA-9006931	Signaling by Nuclear Receptors	3/79	298/11009	0.361343485814979	0.504309821506993	0.436588925652881	6387/348/1071	3
R-HSA-1226099	Signaling by FGFR in disease	1/79	63/11009	0.365553069604718	0.507976343476686	0.439763091253796	6776	1
R-HSA-1442490	Collagen degradation	1/79	64/11009	0.370132030640825	0.509924385560965	0.441449541853073	1277	1
R-HSA-450294	MAP kinase activation	1/79	64/11009	0.370132030640825	0.509924385560965	0.441449541853073	7189	1
R-HSA-373755	Semaphorin interactions	1/79	65/11009	0.374678359519708	0.511794695343941	0.443068698379408	5788	1
R-HSA-9614085	FOXO-mediated transcription	1/79	65/11009	0.374678359519708	0.511794695343941	0.443068698379408	604	1
R-HSA-1650814	Collagen biosynthesis and modifying enzymes	1/79	67/11009	0.383674037587024	0.521318379830261	0.451313501476271	1277	1
R-HSA-9006925	Intracellular signaling by second messengers	3/79	310/11009	0.384898616884024	0.521318379830261	0.451313501476271	7189/930/5880	3
R-HSA-9662360	Sensory processing of sound by inner hair cells of the cochlea	1/79	69/11009	0.392541921489131	0.529436793268955	0.45834173937696	9750	1
R-HSA-9012999	RHO GTPase cycle	4/79	449/11009	0.403530015001499	0.541979643579419	0.469200281701809	397/117289/7456/5880	4
R-HSA-448424	Interleukin-17 signaling	1/79	72/11009	0.405608047618658	0.542500763689954	0.469651423558446	7189	1
R-HSA-9824439	Bacterial Infection Pathways	1/79	73/11009	0.409901452047489	0.545968324096447	0.472653345012173	11151	1
R-HSA-5683057	MAPK family signaling cascades	3/79	325/11009	0.414075252330634	0.54710584019945	0.473638110551417	1437/3559/27040	3
R-HSA-9013408	RHOG GTPase cycle	1/79	74/11009	0.414164234169677	0.54710584019945	0.473638110551417	397	1
R-HSA-204998	Cell death signalling via NRAGE, NRIF and NADE	1/79	76/11009	0.422598792516624	0.553690662848311	0.479338694841627	7189	1
R-HSA-9659379	Sensory processing of sound	1/79	76/11009	0.422598792516624	0.553690662848311	0.479338694841627	9750	1
R-HSA-909733	Interferon alpha/beta signaling	1/79	77/11009	0.426770995515909	0.556884103904906	0.482103306872914	3662	1
R-HSA-5619084	ABC transporter disorders	1/79	78/11009	0.430913429778098	0.558573775619638	0.48356608218916	91319	1
R-HSA-6806834	Signaling by MET	1/79	79/11009	0.435026304999718	0.558573775619638	0.48356608218916	1277	1
R-HSA-9662851	Anti-inflammatory response favouring Leishmania parasite infection	1/79	79/11009	0.435026304999718	0.558573775619638	0.48356608218916	3586	1
R-HSA-9664433	Leishmania parasite growth and survival	1/79	79/11009	0.435026304999718	0.558573775619638	0.48356608218916	3586	1
R-HSA-168928	DDX58/IFIH1-mediated induction of interferon-alpha/beta	1/79	82/11009	0.447189651575059	0.571903897034239	0.495106177462008	7189	1
R-HSA-195253	Degradation of beta-catenin by the destruction complex	1/79	83/11009	0.451186358587558	0.57472548058177	0.497548866612846	6932	1
R-HSA-2029480	Fcgamma receptor (FCGR) dependent phagocytosis	1/79	86/11009	0.463006089231797	0.587450413610304	0.508565040803805	7456	1
R-HSA-5689880	Ub-specific processing proteases	2/79	219/11009	0.468354043621146	0.590271240219967	0.511007074661654	7189/330	2
R-HSA-418346	Platelet homeostasis	1/79	88/11009	0.470745911203463	0.590271240219967	0.511007074661654	489	1
R-HSA-9013404	RAC2 GTPase cycle	1/79	88/11009	0.470745911203463	0.590271240219967	0.511007074661654	5880	1
R-HSA-9616222	Transcriptional regulation of granulopoiesis	1/79	89/11009	0.474574413448214	0.592756368548158	0.513158489249759	2672	1
R-HSA-1474290	Collagen formation	1/79	90/11009	0.47837556924836	0.592890184280786	0.513274335629209	1277	1
R-HSA-201722	Formation of the beta-catenin:TCF transactivating complex	1/79	90/11009	0.47837556924836	0.592890184280786	0.513274335629209	6932	1
R-HSA-163125	Post-translational modification: synthesis of GPI-anchored proteins	1/79	92/11009	0.485896611553059	0.597266091960209	0.517062627570078	1043	1
R-HSA-4086400	PCP/CE pathway	1/79	92/11009	0.485896611553059	0.597266091960209	0.517062627570078	5880	1
R-HSA-428157	Sphingolipid metabolism	1/79	93/11009	0.489616879729967	0.597266091960209	0.517062627570078	130367	1
R-HSA-9013423	RAC3 GTPase cycle	1/79	94/11009	0.493310564825362	0.597266091960209	0.517062627570078	397	1
R-HSA-162906	HIV Infection	2/79	231/11009	0.496422248010426	0.597266091960209	0.517062627570078	920/1234	2
R-HSA-381119	Unfolded Protein Response (UPR)	1/79	95/11009	0.496977854369915	0.597266091960209	0.517062627570078	6347	1
R-HSA-9692914	SARS-CoV-1-host interactions	1/79	96/11009	0.500618934588422	0.597266091960209	0.517062627570078	7189	1
R-HSA-168142	Toll Like Receptor 10 (TLR10) Cascade	1/79	97/11009	0.504233990408775	0.597266091960209	0.517062627570078	7189	1
R-HSA-168176	Toll Like Receptor 5 (TLR5) Cascade	1/79	97/11009	0.504233990408775	0.597266091960209	0.517062627570078	7189	1
R-HSA-193704	p75 NTR receptor-mediated signalling	1/79	97/11009	0.504233990408775	0.597266091960209	0.517062627570078	7189	1
R-HSA-975871	MyD88 cascade initiated on plasma membrane	1/79	97/11009	0.504233990408775	0.597266091960209	0.517062627570078	7189	1
R-HSA-9759194	Nuclear events mediated by NFE2L2	1/79	97/11009	0.504233990408775	0.597266091960209	0.517062627570078	6347	1
R-HSA-5607764	CLEC7A (Dectin-1) signaling	1/79	101/11009	0.518437623372472	0.611832636406484	0.529673113662278	7189	1
R-HSA-382556	ABC-family proteins mediated transport	1/79	103/11009	0.525388007755803	0.615509308356251	0.532856066260207	91319	1
R-HSA-975138	TRAF6 mediated induction of NFkB and MAP kinases upon TLR7/8 or 9 activation	1/79	103/11009	0.525388007755803	0.615509308356251	0.532856066260207	7189	1
R-HSA-975155	MyD88 dependent cascade initiated on endosome	1/79	104/11009	0.528825963687151	0.617284124885729	0.534392552778595	7189	1
R-HSA-168181	Toll Like Receptor 7/8 (TLR7/8) Cascade	1/79	105/11009	0.532239329012114	0.61901748048148	0.535893145916087	7189	1
R-HSA-5668914	Diseases of metabolism	2/79	250/11009	0.538931687258214	0.621746747816052	0.538255915472824	6382/4060	2
R-HSA-168138	Toll Like Receptor 9 (TLR9) Cascade	1/79	108/11009	0.542333611802164	0.621746747816052	0.538255915472824	7189	1
R-HSA-1912422	Pre-NOTCH Expression and Processing	1/79	108/11009	0.542333611802164	0.621746747816052	0.538255915472824	489	1
R-HSA-8957275	Post-translational protein phosphorylation	1/79	108/11009	0.542333611802164	0.621746747816052	0.538255915472824	348	1
R-HSA-977225	Amyloid fiber formation	1/79	110/11009	0.54894333209102	0.627084731676931	0.542877091860009	348	1
R-HSA-166058	MyD88:MAL(TIRAP) cascade initiated on plasma membrane	1/79	113/11009	0.558681575645027	0.631467555570611	0.546671371276083	7189	1
R-HSA-168188	Toll Like Receptor TLR6:TLR2 Cascade	1/79	113/11009	0.558681575645027	0.631467555570611	0.546671371276083	7189	1
R-HSA-1799339	SRP-dependent cotranslational protein targeting to membrane	1/79	113/11009	0.558681575645027	0.631467555570611	0.546671371276083	6748	1
R-HSA-9758941	Gastrulation	1/79	114/11009	0.56188129623277	0.632855775756909	0.547873175274058	6932	1
R-HSA-168179	Toll Like Receptor TLR1:TLR2 Cascade	1/79	116/11009	0.568212176548126	0.635526511052086	0.550185272725859	7189	1
R-HSA-181438	Toll Like Receptor 2 (TLR2) Cascade	1/79	116/11009	0.568212176548126	0.635526511052086	0.550185272725859	7189	1
R-HSA-913531	Interferon Signaling	2/79	269/11009	0.578957086133818	0.645295918919985	0.558642802409825	7412/3662	2
R-HSA-8878166	Transcriptional regulation by RUNX2	1/79	121/11009	0.583646916301906	0.648272180390698	0.561219398665828	1277	1
R-HSA-381426	Regulation of Insulin-like Growth Factor (IGF) transport and uptake by Insulin-like Growth Factor Binding Proteins (IGFBPs)	1/79	125/11009	0.595601389556213	0.657980370061784	0.569623930796232	348	1
R-HSA-9705671	SARS-CoV-2 activates/modulates innate and adaptive immune responses	1/79	126/11009	0.59853666061695	0.657980370061784	0.569623930796232	7189	1
R-HSA-9755511	KEAP1-NFE2L2 pathway	1/79	126/11009	0.59853666061695	0.657980370061784	0.569623930796232	6347	1
R-HSA-196849	Metabolism of water-soluble vitamins and cofactors	1/79	127/11009	0.601450894174908	0.658927430137015	0.570443815563771	952	1
R-HSA-5663202	Diseases of signal transduction by growth factor receptors and second messengers	3/79	433/11009	0.606037561228864	0.66073425986733	0.572008016412445	6776/930/5880	3
R-HSA-114608	Platelet degranulation	1/79	129/11009	0.607216843180257	0.66073425986733	0.572008016412445	5341	1
R-HSA-162909	Host Interactions of HIV factors	1/79	130/11009	0.610068853234371	0.661594938811598	0.572753119679495	920	1
R-HSA-5576891	Cardiac conduction	1/79	132/11009	0.615711673260722	0.665466151908053	0.576104489600675	489	1
R-HSA-76005	Response to elevated platelet cytosolic Ca2+	1/79	134/11009	0.621273853083176	0.669224519596307	0.579358167481309	5341	1
R-HSA-5688426	Deubiquitination	2/79	297/11009	0.633287260919333	0.677594702276181	0.586604365964623	7189/330	2
R-HSA-71387	Metabolism of carbohydrates	2/79	299/11009	0.636955109802043	0.677594702276181	0.586604365964623	6382/4060	2
R-HSA-9694516	SARS-CoV-2 Infection	2/79	299/11009	0.636955109802043	0.677594702276181	0.586604365964623	6382/7189	2
R-HSA-1474228	Degradation of the extracellular matrix	1/79	140/11009	0.637487850739585	0.677594702276181	0.586604365964623	1277	1
R-HSA-9678108	SARS-CoV-1 Infection	1/79	142/11009	0.642738690779886	0.68092118726186	0.589484156212923	7189	1
R-HSA-9018519	Estrogen-dependent gene expression	1/79	149/11009	0.66053208562721	0.697469735152416	0.603810493786647	6387	1
R-HSA-6798695	Neutrophil degranulation	3/79	480/11009	0.67582525292102	0.711278380943106	0.615764855120446	3683/5788/6402	3
R-HSA-195258	RHO GTPase Effectors	2/79	326/11009	0.68373038265515	0.717246577883343	0.620931616859166	7456/5880	2
R-HSA-195721	Signaling by WNT	2/79	331/11009	0.691840684917235	0.723390422991637	0.626250439973084	6932/5880	2
R-HSA-5619115	Disorders of transmembrane transporters	1/79	176/11009	0.721333560188983	0.75145761769919	0.650548650836485	91319	1
R-HSA-8978868	Fatty acid metabolism	1/79	177/11009	0.723365744140341	0.75145761769919	0.650548650836485	5730	1
R-HSA-983712	Ion channel transport	1/79	186/11009	0.741009222970714	0.767303098624513	0.664266332306514	489	1
R-HSA-9705683	SARS-CoV-2-host interactions	1/79	203/11009	0.771358041642197	0.796160551019759	0.689248681650161	7189	1
R-HSA-397014	Muscle contraction	1/79	205/11009	0.774689064855957	0.797035864803725	0.690006454527573	489	1
R-HSA-5357801	Programmed Cell Death	1/79	213/11009	0.787540684300705	0.807669519682193	0.699212176409572	330	1
R-HSA-9711123	Cellular response to chemical stress	1/79	215/11009	0.790638803594082	0.808264509406689	0.699727268350109	6347	1
R-HSA-416476	G alpha (q) signalling events	1/79	217/11009	0.793692309186585	0.808810257932996	0.700199731412726	10235	1
R-HSA-376176	Signaling by ROBO receptors	1/79	219/11009	0.796701835407479	0.809307877106965	0.700630528139822	6387	1
R-HSA-8939211	ESR-mediated signaling	1/79	222/11009	0.801135029131575	0.811243988489702	0.702306650143569	6387	1
R-HSA-201681	TCF dependent signaling in response to WNT	1/79	232/11009	0.81523412865938	0.822925016665601	0.71241909952359	6932	1
R-HSA-157118	Signaling by NOTCH	1/79	235/11009	0.819268025345492	0.824404501993426	0.713699913186636	489	1
R-HSA-72766	Translation	1/79	292/11009	0.881320497456151	0.884074624010701	0.765357274106657	6748	1
R-HSA-3700989	Transcriptional Regulation by TP53	1/79	362/11009	0.92941398730667	0.92941398730667	0.804608272336321	604	1
