# Supplementary material for: A multi-omic analysis reveals a predictive value of tertiary lymphoid structures in improving the prognosis of colorectal cancer patients with BRAF mutation
Source: Front Immunol. 2025 Sep 1;16:1662573. doi: 10.3389/fimmu.2025.1662573 (PMC12434122; doi:10.3389/fimmu.2025.1662573)
Supplement: Supplementary file 2 [file DataSheet2.zip › Supplementary Table 8.xlsx]

## Sheet: Supplementary_Table_8
p_val	avg_log2FC	pct.1	pct.2	p_val_adj	cluster	gene
0	2.1125322927315	0.905	0.34	0	CD8 T cell	CD37
0	-4.66475	0.042	0.419	0	CD8 T cell	ICOS
4.18773924238341e-219	0.489167792522077	0.98	0.963	5.0483196566932e-215	CD8 T cell	RPS3
1.23575589762495e-214	0.631582336067573	0.951	0.93	1.48970373458687e-210	CD8 T cell	EEF1A1
2.47849387824266e-213	0.507259101446348	0.986	0.967	2.98782437022152e-209	CD8 T cell	RPL30
6.00811983311596e-184	0.431537702577363	0.937	0.901	7.24278845882129e-180	CD8 T cell	RPS25
6.95896270034704e-179	-1.61718	0.071	0.217	8.38902953526836e-175	CD8 T cell	MATR3
5.48323489476855e-176	-1.48171	0.08	0.232	6.61003966564348e-172	CD8 T cell	PCSK5
5.22021590043104e-173	0.407376490691628	0.978	0.954	6.29297026796962e-169	CD8 T cell	RPS23
6.82389956184751e-169	-1.48254	0.075	0.22	8.22621092180717e-165	CD8 T cell	CACNA1A
1.62671649636422e-168	-1.49388	0.07	0.212	1.96100673636706e-164	CD8 T cell	TMEM45A
3.39777689571994e-168	-1.41799	0.079	0.226	4.09602004779039e-164	CD8 T cell	PDGFA
6.21698100087537e-168	-1.37723	0.074	0.219	7.49457059655526e-164	CD8 T cell	FRK
8.78859459283596e-168	0.382803781370693	0.967	0.939	1.05946507816638e-163	CD8 T cell	RPS13
5.89566351406431e-162	-1.46622	0.067	0.203	7.10722236620453e-158	CD8 T cell	CD4
7.20087434045222e-161	0.54685150295222	0.911	0.88	8.68065401741515e-157	CD8 T cell	RPL41
8.32269933895022e-161	0.444980742644584	0.915	0.872	1.00330140531045e-156	CD8 T cell	RPL39
9.16347528491283e-160	-1.3486	0.069	0.205	1.10465694559624e-155	CD8 T cell	TTC7B
1.21305644973729e-159	-1.31655	0.091	0.241	1.46233955015831e-155	CD8 T cell	MTRNR2L1
7.30730004597044e-159	-1.29565	0.077	0.218	8.80895020541737e-155	CD8 T cell	PIGN
8.24279463526277e-158	-1.41735	0.08	0.22	9.93668893280927e-154	CD8 T cell	NEDD4
1.19636967864722e-156	0.366191457231216	0.951	0.92	1.44222364760923e-152	CD8 T cell	RPL5
3.74089119191086e-154	-1.54071	0.062	0.192	4.50964433184855e-150	CD8 T cell	GPR85
9.71135874146852e-154	-1.34953	0.075	0.213	1.17070429628403e-149	CD8 T cell	TIGD1
8.42554052246132e-153	-1.39168	0.069	0.202	1.01569890998271e-148	CD8 T cell	KYNU
1.09335821760742e-152	0.34809437374355	0.983	0.968	1.31804333132574e-148	CD8 T cell	RPL18A
1.21081815963909e-152	-1.35759	0.074	0.209	1.45964129144492e-148	CD8 T cell	ZC3H12D
1.24916741117194e-151	-1.92299	0.05	0.169	1.50587131416777e-147	CD8 T cell	IL2RA
3.53054624593259e-151	-1.25861	0.067	0.199	4.25607349947174e-147	CD8 T cell	SDC3
7.68108229286403e-151	0.374359570160271	0.998	0.991	9.25954470404758e-147	CD8 T cell	RPL10
1.53688131445344e-147	-1.53575	0.054	0.174	1.85271042457362e-143	CD8 T cell	WDR66
3.31008828222262e-147	0.331539364958326	0.979	0.961	3.99031142421936e-143	CD8 T cell	RPL18
1.76634282996494e-146	0.479073318326788	0.888	0.846	2.12932628152274e-142	CD8 T cell	HLA-B
1.82548249456954e-146	0.371447040688917	0.98	0.956	2.20061914720358e-142	CD8 T cell	RPS8
8.50188726663455e-146	0.358088189478678	0.997	0.992	1.0249025099928e-141	CD8 T cell	RPL13
9.5201894986264e-146	-1.42588	0.064	0.19	1.14765884405941e-141	CD8 T cell	CCDC122
3.68483716081114e-145	0.370027759530331	0.978	0.954	4.44207119735783e-141	CD8 T cell	RPS28
1.93138898558072e-144	-0.931478	0.089	0.229	2.32828942211756e-140	CD8 T cell	BTBD9
4.14464691225838e-144	0.353509618067299	0.97	0.949	4.99637185272748e-140	CD8 T cell	RPL7A
2.41109144593591e-143	0.340191342328231	0.97	0.949	2.90657073807574e-139	CD8 T cell	RPL14
5.7586974285757e-143	0.327190681976377	0.987	0.977	6.942109750148e-139	CD8 T cell	RPS15
2.05457968386991e-142	0.375291423268693	0.989	0.972	2.47679580890518e-138	CD8 T cell	RPL28
5.92961977326991e-142	-1.4912	0.059	0.18	7.14815663667688e-138	CD8 T cell	TFPI
2.29046005990187e-141	-1.11065	0.087	0.223	2.76114960221171e-137	CD8 T cell	ADAM19
3.95810659987485e-141	-1.339	0.075	0.204	4.77149750614913e-137	CD8 T cell	EIF3C
6.40217325484201e-140	-1.11031	0.077	0.208	7.71781985871204e-136	CD8 T cell	EFHC1
7.27036072569123e-140	-0.907887	0.073	0.203	8.76441985482077e-136	CD8 T cell	TSIX
4.75018256983156e-137	-1.09771	0.086	0.22	5.72634508793195e-133	CD8 T cell	CLN5
8.23405383211038e-137	-1.39511	0.049	0.162	9.92615189460907e-133	CD8 T cell	RTTN
1.9863504987001e-135	-1.11801	0.089	0.223	2.39454552618297e-131	CD8 T cell	SZT2
5.17940016611201e-134	0.331725710304569	0.992	0.981	6.24376690024803e-130	CD8 T cell	RPL19
2.11364182058199e-133	-1.34245	0.062	0.18	2.54799521471159e-129	CD8 T cell	LRRK1
3.49579757348611e-131	0.319219938728328	0.982	0.971	4.2141839748375e-127	CD8 T cell	RPS3A
1.08408478798582e-130	-1.48777	0.048	0.157	1.30686421191691e-126	CD8 T cell	SPTLC3
8.02135191747025e-130	0.30467646636732	0.974	0.955	9.66973973651039e-126	CD8 T cell	RPL6
1.02110706658772e-129	-3.20678	0.014	0.092	1.23094456877149e-125	CD8 T cell	CCR8
1.5858614248807e-129	-0.982023	0.099	0.235	1.91175594769369e-125	CD8 T cell	KIAA1328
5.86109145533199e-128	0.307519579509296	0.961	0.935	7.06554574940272e-124	CD8 T cell	RPS9
1.71045215308442e-127	-1.01279	0.059	0.172	2.06195007054327e-123	CD8 T cell	SRGAP1
2.11627546450203e-127	-2.35948	0.019	0.103	2.5511700724572e-123	CD8 T cell	FOXP3
1.32278659361531e-126	-0.983781	0.071	0.192	1.59461923860326e-122	CD8 T cell	WDPCP
1.34484341147148e-126	0.349622223132276	0.992	0.977	1.62120873252887e-122	CD8 T cell	RPS12
2.4251299195814e-126	0.31790660082221	0.987	0.976	2.92349411805538e-122	CD8 T cell	RPS4X
4.32466388993375e-126	-1.65737	0.06	0.171	5.21338231931514e-122	CD8 T cell	TNFRSF4
1.55086725577905e-125	0.32266648405345	0.975	0.956	1.86957047684164e-121	CD8 T cell	RPL35A
3.61166525996694e-125	-1.34252	0.059	0.171	4.35386247089014e-121	CD8 T cell	ALDH7A1
1.11515231702497e-124	-1.41202	0.052	0.16	1.3443161181736e-120	CD8 T cell	TBC1D8B
1.32557678681144e-124	-1.5764	0.043	0.145	1.59798281650119e-120	CD8 T cell	CCDC80
2.24404889969528e-124	-1.35161	0.059	0.17	2.70520094858266e-120	CD8 T cell	CCDC144A
2.60303536086309e-124	0.316068976531143	0.969	0.942	3.13795912752046e-120	CD8 T cell	RPL29
5.19684683904393e-124	-1.3863	0.051	0.157	6.26479886446745e-120	CD8 T cell	WTIP
1.75097878049563e-123	0.306266836011084	0.992	0.983	2.11080491988748e-119	CD8 T cell	RPS14
3.17264451079995e-123	0.311123648746766	0.989	0.977	3.82462295776934e-119	CD8 T cell	RPL11
5.04050323501824e-123	-1.55702	0.049	0.152	6.07632664981449e-119	CD8 T cell	FCRL5
4.02767600813988e-122	-1.03905	0.118	0.253	4.85536342781263e-118	CD8 T cell	CTLA4
8.12184251362975e-122	0.375817422705223	0.917	0.886	9.79088115018066e-118	CD8 T cell	RPLP0
1.21216168090201e-121	-0.988715	0.088	0.213	1.46126090632738e-117	CD8 T cell	MMS22L
2.84473582708247e-121	0.301078721279388	0.982	0.966	3.42932903954792e-117	CD8 T cell	FAU
1.72637133569611e-120	-1.38534	0.053	0.159	2.08114064518166e-116	CD8 T cell	FSIP2
2.26686120327246e-120	-1.34171	0.057	0.165	2.73270118054495e-116	CD8 T cell	PHLDB1
1.02660965268724e-119	-1.01961	0.067	0.182	1.23757793631447e-115	CD8 T cell	SRD5A1
2.31377457027376e-119	0.30127765240705	0.98	0.959	2.78925524446501e-115	CD8 T cell	RPS7
2.42099081382796e-119	-1.29194	0.054	0.16	2.91850442606961e-115	CD8 T cell	EMP2
2.56042457354981e-119	-1.55718	0.048	0.149	3.08659182341429e-115	CD8 T cell	CYP46A1
3.13316949465268e-119	-1.024	0.085	0.208	3.77703582580381e-115	CD8 T cell	LCLAT1
6.92337908337933e-119	-1.33634	0.055	0.161	8.34613348501378e-115	CD8 T cell	CXCL14
1.03748885226679e-118	-0.765302	0.11	0.247	1.25069281140761e-114	CD8 T cell	ZNF302
1.46705492382887e-118	0.319632950599126	0.995	0.987	1.7685347106757e-114	CD8 T cell	RPS27
2.86496410254822e-118	0.322866483101741	0.99	0.98	3.45371422562188e-114	CD8 T cell	RPS15A
2.9001771044879e-118	-1.2584	0.063	0.173	3.49616349946016e-114	CD8 T cell	TBC1D4
3.74856117001195e-118	0.378256572398443	0.834	0.761	4.5188904904494e-114	CD8 T cell	RPL22
3.45830470544439e-117	-1.48361	0.047	0.147	4.16898632241322e-113	CD8 T cell	GPM6A
7.3393399997666e-117	-1.14631	0.063	0.173	8.84757436971864e-113	CD8 T cell	ZNF814
2.30117960123436e-116	-0.636733	0.12	0.257	2.77407200928802e-112	CD8 T cell	GMFB
2.358798058545e-116	-1.1713	0.07	0.183	2.843531059576e-112	CD8 T cell	RGPD5
4.37549790899903e-116	0.274165815293904	0.975	0.955	5.27466272929833e-112	CD8 T cell	EIF1
8.17017164337142e-116	-1.25562	0.052	0.154	9.84914191608425e-112	CD8 T cell	MPV17L
4.45863773957419e-115	-1.58192	0.052	0.153	5.37488779505668e-111	CD8 T cell	GK
6.45818579122087e-115	-0.981566	0.074	0.188	7.78534297131676e-111	CD8 T cell	TRAPPC5
6.80632121255039e-115	-0.539186	0.122	0.261	8.20502022172949e-111	CD8 T cell	ATXN3
8.04287384444643e-115	-1.03159	0.067	0.178	9.69568441948017e-111	CD8 T cell	CYP3A5
1.32412419169922e-114	-1.56841	0.044	0.141	1.59623171309341e-110	CD8 T cell	TRAPPC3L
1.7136530053688e-114	-0.799843	0.091	0.215	2.06580869797209e-110	CD8 T cell	FAM228B
5.36303951047545e-114	0.359318151197187	0.943	0.891	6.46514412987816e-110	CD8 T cell	CCL5
1.1195300050011e-113	0.293243334771056	0.988	0.971	1.34959342102882e-109	CD8 T cell	RPL34
3.66358877867568e-113	-0.934558	0.092	0.215	4.41645627269353e-109	CD8 T cell	ORC6
1.4286342803881e-112	-4.12306	0.01	0.077	1.72221862500786e-108	CD8 T cell	CCL22
1.45925067476739e-112	-5.75918	0.002	0.058	1.75912668843209e-108	CD8 T cell	FCRLA
1.75418578649005e-112	-0.587904	0.127	0.265	2.11467096561375e-108	CD8 T cell	DNAJC10
4.33663982097554e-112	-1.2244	0.056	0.158	5.22781930418601e-108	CD8 T cell	SULT1B1
5.00069656318052e-112	-0.768067	0.091	0.214	6.02833970691411e-108	CD8 T cell	AMFR
5.67068297544854e-112	-1.52863	0.043	0.138	6.83600832690321e-108	CD8 T cell	SCIN
6.51304451269221e-112	0.390338524863286	0.947	0.931	7.85147516005046e-108	CD8 T cell	B2M
1.6902281942723e-110	0.279557579266627	0.976	0.962	2.03757008819526e-106	CD8 T cell	RPL8
1.72422807644843e-110	-0.617395	0.099	0.224	2.07855694615858e-106	CD8 T cell	FGFR1OP
2.24248001916058e-110	-0.897231	0.063	0.171	2.70330966309808e-106	CD8 T cell	LIAS
2.8489373371845e-110	-1.51814	0.046	0.142	3.43439395997592e-106	CD8 T cell	LINC00891
2.91725615505746e-110	-0.904155	0.131	0.263	3.51675229492177e-106	CD8 T cell	NPIPB5
8.4210163017967e-110	-0.938298	0.094	0.214	1.01515351518159e-105	CD8 T cell	METTL8
1.52568257981352e-109	-0.597638	0.09	0.21	1.83921034996519e-105	CD8 T cell	ZNF445
1.78553948733181e-109	-1.45069	0.047	0.143	2.1524678519785e-105	CD8 T cell	DPPA4
2.17105812002724e-109	-1.47154	0.047	0.142	2.61721056369284e-105	CD8 T cell	CSF2RA
5.30936145066839e-109	-0.646425	0.104	0.23	6.40043522878074e-105	CD8 T cell	MTO1
5.6688684850282e-109	-0.417477	0.096	0.22	6.83382095870149e-105	CD8 T cell	SCYL3
8.63004732898581e-109	0.361034055940389	0.839	0.794	1.04035220550924e-104	CD8 T cell	EEF1D
1.30202754072784e-108	0.265820200484835	0.969	0.945	1.56959420034741e-104	CD8 T cell	RPL9
1.46642814210586e-108	-0.629776	0.071	0.181	1.76777912530862e-104	CD8 T cell	ZNF891
4.67851919161542e-108	-1.14731	0.054	0.153	5.63995488549239e-104	CD8 T cell	ASTN2
5.16215134562648e-108	0.291864544575495	0.992	0.983	6.22297344715272e-104	CD8 T cell	RPL32
9.60381821277469e-108	-0.990958	0.067	0.173	1.15774028554999e-103	CD8 T cell	CCDC125
1.22649259854962e-107	-1.05518	0.075	0.185	1.47853682755157e-103	CD8 T cell	AACS
2.27539106020396e-107	-1.14756	0.062	0.165	2.74298392307588e-103	CD8 T cell	SDC4
1.4215449185498e-106	-0.911909	0.05	0.146	1.71367239931178e-102	CD8 T cell	CNKSR3
3.84610837360365e-106	-1.35002	0.058	0.157	4.63648364437919e-102	CD8 T cell	KIAA0391
3.03055937840733e-105	-1.18204	0.046	0.14	3.65333933067004e-101	CD8 T cell	RTKN2
3.09451380688861e-105	-2.7093	0.014	0.082	3.73043639420422e-101	CD8 T cell	IL1R2
3.56938729763856e-105	0.345006806726513	0.921	0.879	4.30289638730328e-101	CD8 T cell	RPS21
3.97372685534122e-105	-1.65408	0.037	0.124	4.79032772411385e-101	CD8 T cell	VDR
4.05599497150292e-105	-1.28643	0.054	0.152	4.88950193814677e-101	CD8 T cell	SMN2
4.46870033131618e-105	-0.788278	0.093	0.211	5.38701824940165e-101	CD8 T cell	ARHGEF12
4.91750421755553e-105	0.277858390715807	0.993	0.984	5.92805133426319e-101	CD8 T cell	RPS27A
7.70750080108059e-105	-1.66898	0.04	0.128	9.29139221570265e-101	CD8 T cell	PLA2G4C
7.95680837041666e-105	-0.739368	0.07	0.177	9.59193249053728e-101	CD8 T cell	PEAK1
1.85957250791868e-104	-1.03348	0.043	0.133	2.24171465829597e-100	CD8 T cell	PTPN14
1.99670860493417e-104	-1.10531	0.064	0.167	2.40703222324814e-100	CD8 T cell	FANCD2
2.70935889387644e-104	-0.435321	0.115	0.244	3.26613214656805e-100	CD8 T cell	ZNF26
3.4704774411597e-104	0.372781901900597	0.806	0.745	4.18366055531802e-100	CD8 T cell	RPL26
3.54105084675732e-104	-1.0508	0.071	0.178	4.26873679576595e-100	CD8 T cell	ASB3
7.00606135461059e-104	-0.676575	0.09	0.207	8.44580696298307e-100	CD8 T cell	FTX
7.10172953880114e-104	-0.683957	0.062	0.165	8.56113495902477e-100	CD8 T cell	PXMP4
8.01491876430251e-104	-1.09414	0.061	0.162	9.66198457036667e-100	CD8 T cell	MORC4
1.00036283914319e-103	-1.69314	0.039	0.125	1.20593740258711e-99	CD8 T cell	ANKLE1
1.06358739619623e-103	-0.935645	0.094	0.21	1.28215460611456e-99	CD8 T cell	LRRC75A
3.10434949278668e-103	-1.51263	0.042	0.131	3.74229331355435e-99	CD8 T cell	SAG
1.12422804005968e-102	-0.555518	0.108	0.233	1.35525690229194e-98	CD8 T cell	ZNF121
1.55968871490939e-102	-0.615114	0.14	0.276	1.88020474582327e-98	CD8 T cell	MDM2
1.68047304552356e-102	-1.13811	0.063	0.164	2.02581025637866e-98	CD8 T cell	TTLL5
2.95662494726067e-102	-0.588326	0.133	0.266	3.56421137392273e-98	CD8 T cell	TOR1AIP2
3.14533257514155e-102	-0.83711	0.076	0.184	3.79169841933314e-98	CD8 T cell	TTL
3.68313479266732e-102	-0.481993	0.111	0.236	4.44001899256046e-98	CD8 T cell	SLC35E3
5.82971309020521e-102	0.298206307293417	0.957	0.933	7.02771913024238e-98	CD8 T cell	BTG1
5.92095658897299e-102	-0.776108	0.124	0.252	7.13771316800693e-98	CD8 T cell	ANKRD36
7.52932828323871e-102	0.347010119194878	0.835	0.783	9.07660524544427e-98	CD8 T cell	RPL15
8.53346972383306e-102	-0.796613	0.095	0.211	1.02870977520807e-97	CD8 T cell	KCNK6
1.34887585561774e-101	-1.13577	0.055	0.151	1.62606984394718e-97	CD8 T cell	SLC30A4
2.04095009140661e-101	0.397389315178007	0.837	0.76	2.46036533519067e-97	CD8 T cell	NKG7
6.80332567703706e-101	-0.91095	0.061	0.161	8.20140910366818e-97	CD8 T cell	ZSCAN30
9.5077460930014e-101	-1.4902	0.041	0.128	1.14615879151132e-96	CD8 T cell	NAV1
1.13925192776329e-100	-0.921506	0.056	0.152	1.37336819891865e-96	CD8 T cell	ALDH2
1.31052497800499e-100	-1.06498	0.054	0.149	1.57983786098502e-96	CD8 T cell	ZNF527
2.57571791250658e-100	-1.01101	0.047	0.137	3.10502794352668e-96	CD8 T cell	PGBD4
6.09867553978386e-100	0.268250664330523	0.981	0.969	7.35195336320945e-96	CD8 T cell	HLA-C
9.35682771117195e-100	0.279597008295863	0.945	0.915	1.12796558058178e-95	CD8 T cell	RPSA
1.13862563563454e-99	-0.862864	0.097	0.212	1.37261320375744e-95	CD8 T cell	GOLGA8A
1.424671964864e-99	0.266268828377622	0.938	0.909	1.71744205364356e-95	CD8 T cell	HLA-E
1.58837216773174e-99	-1.12761	0.059	0.155	1.91478264820061e-95	CD8 T cell	SLX1A
3.0133128927852e-99	-1.35091	0.035	0.117	3.63254869225256e-95	CD8 T cell	ZBTB8A
3.26425876331967e-99	-1.40555	0.039	0.123	3.93506393918186e-95	CD8 T cell	BOLA2
9.83904704449513e-99	-1.13622	0.053	0.146	1.18609712121389e-94	CD8 T cell	NBPF9
1.04663608000309e-98	-1.31544	0.042	0.128	1.26171979444373e-94	CD8 T cell	RILPL1
3.64188888419596e-98	-0.713578	0.085	0.196	4.39029704989823e-94	CD8 T cell	HINFP
7.29079599421758e-98	-1.05886	0.041	0.127	8.7890545710293e-94	CD8 T cell	RAB3B
1.13498342089319e-97	-0.983977	0.059	0.155	1.36822251388674e-93	CD8 T cell	DOCK7
2.5095122196558e-97	0.25643655342737	0.981	0.964	3.02521698079507e-93	CD8 T cell	RPL12
2.88070466613573e-97	0.239026957092715	0.983	0.972	3.47268947502662e-93	CD8 T cell	RPL23A
3.38000419054979e-97	1.41309684550734	0.291	0.182	4.07459505170777e-93	CD8 T cell	FCMR
1.02163149641261e-96	-1.21033	0.039	0.123	1.2315767689254e-92	CD8 T cell	LY75
1.4037455780923e-96	-0.852655	0.099	0.213	1.69221529439026e-92	CD8 T cell	TET2
2.82987668782304e-96	-0.755887	0.14	0.267	3.41141634717068e-92	CD8 T cell	TFRC
4.22120000161412e-96	-1.39061	0.04	0.123	5.08865660194583e-92	CD8 T cell	SSTR2
5.30405064278976e-96	-0.976966	0.085	0.192	6.39403304988306e-92	CD8 T cell	ANKHD1
5.58171632257964e-96	-1.16155	0.048	0.137	6.72875902686976e-92	CD8 T cell	ALG11
5.73677352545882e-96	-0.883348	0.082	0.188	6.9156804849406e-92	CD8 T cell	HERC3
8.14330979626685e-96	-2.47155	0.016	0.081	9.81675995939969e-92	CD8 T cell	F5
8.80954369679309e-96	-1.01083	0.049	0.139	1.06199049264841e-91	CD8 T cell	CAPS
9.41635692615737e-96	-1.30804	0.042	0.127	1.13514182744827e-91	CD8 T cell	C5AR2
1.68596413278702e-95	-1.30856	0.044	0.131	2.03242976207475e-91	CD8 T cell	SPATA6L
2.4009246881474e-95	-0.870595	0.091	0.201	2.89431471156169e-91	CD8 T cell	U2AF1
2.71757082416084e-95	-1.02395	0.055	0.147	3.2760316285259e-91	CD8 T cell	PLCXD1
3.63633249003133e-95	-1.25225	0.054	0.145	4.38359881673277e-91	CD8 T cell	XRCC2
8.51683973188927e-95	-0.831406	0.107	0.223	1.02670502967925e-90	CD8 T cell	CHP1
9.46819369987144e-95	-1.16089	0.056	0.148	1.1413907505195e-90	CD8 T cell	SCD5
1.31404694179609e-94	-0.652884	0.105	0.221	1.58408358833519e-90	CD8 T cell	NFX1
1.59035280168337e-94	-0.91947	0.082	0.187	1.91717030242931e-90	CD8 T cell	MAST4
1.76462171566678e-94	-0.259168	0.091	0.203	2.1272514782363e-90	CD8 T cell	PEX26
1.83187555528329e-94	-0.796285	0.063	0.16	2.208325981894e-90	CD8 T cell	BEST1
2.88473798874824e-94	-0.980225	0.063	0.158	3.477551645436e-90	CD8 T cell	ZNF333
3.22180722617984e-94	-0.58622	0.084	0.192	3.8838886111598e-90	CD8 T cell	DIS3L
4.4903753549314e-94	0.241812896260881	0.987	0.974	5.4131474903698e-90	CD8 T cell	RPS6
7.48296337338442e-94	-1.19289	0.05	0.139	9.02071234661492e-90	CD8 T cell	GSTO2
1.77823288652765e-93	-0.931421	0.077	0.179	2.14365974470908e-89	CD8 T cell	FTO
2.10594555618816e-93	-1.19659	0.067	0.164	2.53871736798483e-89	CD8 T cell	ZNF410
2.43768194510967e-93	-0.961902	0.06	0.153	2.93862558482971e-89	CD8 T cell	SPECC1
3.25668873457845e-93	-0.810226	0.06	0.155	3.92593826953432e-89	CD8 T cell	STARD9
3.62054821197875e-93	-0.524482	0.078	0.182	4.36457086954038e-89	CD8 T cell	SLC35A3
3.96943726090787e-93	-1.39529	0.041	0.123	4.78515661802444e-89	CD8 T cell	MYO10
3.97870592630704e-93	-1.44077	0.033	0.111	4.79632999416314e-89	CD8 T cell	DACT3
4.50487118416909e-93	-0.508003	0.136	0.264	5.43062221251584e-89	CD8 T cell	ORAI2
6.36974250147628e-93	0.270098183185283	0.977	0.962	7.67872458552966e-89	CD8 T cell	RPL37
9.37123654311897e-93	-0.832045	0.066	0.162	1.12970256527299e-88	CD8 T cell	WDR12
1.04145630067687e-92	0.264546421709026	0.929	0.9	1.25547557046597e-88	CD8 T cell	NACA
1.19755975345384e-92	-0.802673	0.052	0.141	1.4436582827886e-88	CD8 T cell	ZNF793
1.39176512046087e-92	-1.23017	0.054	0.144	1.67777285271558e-88	CD8 T cell	FAM111B
1.42493324426809e-92	-1.01368	0.065	0.161	1.71775702596518e-88	CD8 T cell	SRGAP2
2.50372190931218e-92	-1.51166	0.037	0.117	3.01823676167584e-88	CD8 T cell	LINC00346
3.74242835240584e-92	-0.817447	0.073	0.172	4.51149737882524e-88	CD8 T cell	ZNF383
4.16244913437197e-92	-0.612046	0.206	0.35	5.01783243148541e-88	CD8 T cell	SRSF6
7.75015859789988e-92	-1.17429	0.048	0.133	9.3428161897683e-88	CD8 T cell	MCF2L2
1.06611808806217e-91	-0.852201	0.093	0.201	1.28520535515894e-87	CD8 T cell	PAICS
1.75582226743999e-91	-0.464178	0.09	0.198	2.1166437433989e-87	CD8 T cell	TRIM41
2.0780093887116e-91	-1.83447	0.023	0.091	2.50504031809183e-87	CD8 T cell	SPIN3
3.26275228338701e-91	-0.39612	0.088	0.195	3.93324787762304e-87	CD8 T cell	ZNF562
3.66826993117575e-91	-1.35441	0.046	0.129	4.42209940203237e-87	CD8 T cell	ALPK1
4.08701821210353e-91	-0.62556	0.133	0.256	4.92690045469081e-87	CD8 T cell	TNFRSF9
7.10122713250576e-91	-1.37128	0.043	0.125	8.56052930823569e-87	CD8 T cell	PLLP
9.58170578789128e-91	-0.81408	0.117	0.232	1.15507463273029e-86	CD8 T cell	PELI1
1.15610228496466e-90	-1.02586	0.06	0.152	1.39368130452489e-86	CD8 T cell	POLE
1.16144658024879e-90	-1.0775	0.059	0.15	1.40012385248992e-86	CD8 T cell	CBWD3
1.22958156314062e-90	-0.604192	0.154	0.285	1.48226057436602e-86	CD8 T cell	BLOC1S6
1.71125250979006e-90	0.326471167576448	0.907	0.872	2.06291490055192e-86	CD8 T cell	FTH1
1.82022079486812e-90	-0.232852	0.077	0.179	2.19427616821352e-86	CD8 T cell	ZNF268
2.28977931896435e-90	-0.829251	0.058	0.15	2.76032896901152e-86	CD8 T cell	PPM1N
2.3268082718185e-90	-0.815725	0.077	0.179	2.8049673716772e-86	CD8 T cell	C2CD3
7.66212775859438e-90	-0.810794	0.079	0.18	9.23669501298552e-86	CD8 T cell	SERINC5
7.94077271941064e-90	-0.546021	0.093	0.202	9.57260151324953e-86	CD8 T cell	DAAM1
8.74241765457968e-90	-1.64698	0.033	0.109	1.05389844825958e-85	CD8 T cell	DMD
1.0468995951436e-89	-0.997112	0.05	0.136	1.26203746194562e-85	CD8 T cell	ZNF382
1.13954610870537e-89	-1.23326	0.048	0.133	1.37372283404432e-85	CD8 T cell	ICA1
1.66900227510671e-89	-0.850086	0.045	0.128	2.01198224264114e-85	CD8 T cell	STPG1
3.30294566431572e-89	-0.548919	0.166	0.299	3.9817009983326e-85	CD8 T cell	SOD2
4.06690853738129e-89	0.243548520931168	0.988	0.978	4.90265824181315e-85	CD8 T cell	TPT1
7.65863133451761e-89	-1.01457	0.055	0.144	9.23248007376098e-85	CD8 T cell	SCLY
1.12397471129685e-88	-0.524407	0.135	0.259	1.35495151446835e-84	CD8 T cell	KAT7
1.79214763393382e-88	-1.31222	0.041	0.122	2.16043397270722e-84	CD8 T cell	NEGR1
2.24736091021015e-88	-0.544822	0.09	0.196	2.70919357725834e-84	CD8 T cell	ZNF37A
3.6387782302538e-88	-1.01235	0.045	0.127	4.38654715657096e-84	CD8 T cell	NUPR1
4.42459859902649e-88	-1.34304	0.045	0.127	5.33385361112644e-84	CD8 T cell	NOMO3
4.69495864088743e-88	-1.19124	0.039	0.118	5.6597726415898e-84	CD8 T cell	CYB5RL
5.30643068510695e-88	-0.981673	0.044	0.125	6.39690219089643e-84	CD8 T cell	PCDH9
7.16108257172808e-88	-0.546128	0.094	0.201	8.6326850402182e-84	CD8 T cell	LRRC57
9.32564463889199e-88	0.241028256949445	0.948	0.917	1.12420646121843e-83	CD8 T cell	RPS5
9.74153637610192e-88	-0.614927	0.201	0.334	1.17434221013909e-83	CD8 T cell	NAMPT
1.04220043258502e-87	-0.68317	0.07	0.166	1.25637262148124e-83	CD8 T cell	TMEM189
1.8967189235911e-87	0.251582849458588	0.981	0.967	2.28649466238907e-83	CD8 T cell	RPS24
3.1832355446523e-87	-1.17206	0.047	0.129	3.83739044907835e-83	CD8 T cell	ALG9
4.93981963778029e-87	-1.18171	0.044	0.124	5.95495257334414e-83	CD8 T cell	ACOT11
5.14061283728448e-87	-1.35601	0.043	0.123	6.19700877534644e-83	CD8 T cell	FARP1
6.27424091922302e-87	-1.52389	0.037	0.112	7.56359742812335e-83	CD8 T cell	CPM
6.62452215654317e-87	-0.396694	0.109	0.222	7.98586145971279e-83	CD8 T cell	KPNA5
7.26145275244843e-87	-0.787805	0.054	0.142	8.75368129307659e-83	CD8 T cell	FAM221A
1.08202981615189e-86	0.237234566286159	0.93	0.901	1.3043869433711e-82	CD8 T cell	UBA52
1.15232978221498e-86	-0.883062	0.054	0.141	1.38913355246015e-82	CD8 T cell	TFAP4
1.68056278754787e-86	-0.758492	0.1	0.207	2.02591844038896e-82	CD8 T cell	LDLR
1.74576519252025e-86	0.212513364647474	0.986	0.974	2.10451993958316e-82	CD8 T cell	RPLP2
2.12589922757445e-86	-0.582372	0.128	0.246	2.562771518841e-82	CD8 T cell	NDUFS1
3.48459564815186e-86	-1.16496	0.048	0.13	4.20068005384707e-82	CD8 T cell	SMN1
5.24903123754203e-86	-1.28387	0.044	0.124	6.32770715685692e-82	CD8 T cell	CDKL5
6.62183559941279e-86	-0.828556	0.09	0.192	7.98262281509212e-82	CD8 T cell	INO80C
6.79247331257068e-86	-1.50945	0.037	0.113	8.18832657830395e-82	CD8 T cell	SLC9A7
7.18947206117139e-86	-1.61026	0.033	0.105	8.66690856974211e-82	CD8 T cell	TPD52L1
7.42621549427993e-86	-1.4239	0.035	0.11	8.95230277835445e-82	CD8 T cell	ZNF713
9.9926410854847e-86	-0.861171	0.058	0.146	1.20461288285518e-81	CD8 T cell	AP4S1
1.02654742919533e-85	-0.790372	0.059	0.147	1.23750292589497e-81	CD8 T cell	CIITA
1.19855192332289e-85	-1.29315	0.045	0.125	1.44485434356574e-81	CD8 T cell	RASGRP3
1.30263948268135e-85	-0.424934	0.137	0.259	1.57033189637237e-81	CD8 T cell	RPS6KA5
1.54553925075751e-85	-1.00239	0.057	0.143	1.86314756678818e-81	CD8 T cell	DNAL1
1.86353830057707e-85	-0.506275	0.122	0.24	2.24649542134565e-81	CD8 T cell	ZNF688
2.43375274975511e-85	0.246207172708808	0.961	0.943	2.93388893982979e-81	CD8 T cell	RPL36
3.34596871608606e-85	-0.616581	0.114	0.227	4.03356528724175e-81	CD8 T cell	LRCH3
3.7665937456214e-85	-1.24023	0.045	0.125	4.54062876034659e-81	CD8 T cell	STK3
4.14389188529666e-85	-1.03161	0.057	0.144	4.99546166772512e-81	CD8 T cell	PLEKHG2
5.61223768203463e-85	-1.60909	0.033	0.105	6.76555252569275e-81	CD8 T cell	SUOX
5.647670594984e-85	-1.3679	0.035	0.109	6.80826690225321e-81	CD8 T cell	ERBB3
3.01958281930811e-84	-1.43595	0.035	0.108	3.64010708867593e-80	CD8 T cell	MYCBPAP
3.78801430322794e-84	-0.887623	0.104	0.21	4.56645124254128e-80	CD8 T cell	DUSP16
4.54677932290003e-84	-1.02972	0.053	0.138	5.48114247375598e-80	CD8 T cell	DCUN1D3
4.98575816040285e-84	-0.744056	0.046	0.127	6.01033146236564e-80	CD8 T cell	LCMT2
5.55178368126124e-84	-1.67727	0.031	0.102	6.69267522776043e-80	CD8 T cell	MIXL1
6.18125888290151e-84	-1.06794	0.05	0.132	7.45150758333777e-80	CD8 T cell	LINC00910
6.55186892703768e-84	-0.514305	0.055	0.141	7.89827799154393e-80	CD8 T cell	FADS3
6.59729061958221e-84	-1.76749	0.026	0.093	7.95303384190636e-80	CD8 T cell	TBC1D8
6.74084895489051e-84	-1.22286	0.036	0.11	8.12609341512051e-80	CD8 T cell	STK33
7.47952410079037e-84	-0.992704	0.062	0.151	9.01656630350279e-80	CD8 T cell	SLC11A2
1.09802474377882e-83	0.231268310718884	0.957	0.936	1.32366882862537e-79	CD8 T cell	RPL10A
1.33402829062318e-83	-0.751122	0.068	0.16	1.60817110434624e-79	CD8 T cell	NUP155
1.55956808626414e-83	-1.30696	0.04	0.116	1.88005932799142e-79	CD8 T cell	RPGRIP1L
1.78725438432163e-83	-0.823118	0.114	0.222	2.15453516029973e-79	CD8 T cell	UBE2V1
2.63927028818088e-83	-0.384633	0.18	0.318	3.18164033240205e-79	CD8 T cell	RPAP2
3.60041099799134e-83	-0.704788	0.099	0.205	4.34029545807856e-79	CD8 T cell	STAT2
4.06729158078914e-83	-0.553219	0.103	0.211	4.90312000064131e-79	CD8 T cell	PDE12
4.68415254556289e-83	-1.39435	0.038	0.113	5.64674589367607e-79	CD8 T cell	FAM129C
5.46712668057884e-83	-0.406109	0.14	0.262	6.59062121343779e-79	CD8 T cell	ME2
5.61499196980256e-83	-0.872806	0.073	0.167	6.76887281959699e-79	CD8 T cell	CDKAL1
8.04101315987189e-83	-0.436693	0.149	0.275	9.69344136422557e-79	CD8 T cell	SFT2D2
9.658463041819e-83	-0.51283	0.086	0.185	1.16432771969128e-78	CD8 T cell	PLEKHA5
1.106935038989e-82	-0.606644	0.148	0.27	1.33441018950124e-78	CD8 T cell	EHMT1
2.08384428824478e-82	-0.981592	0.048	0.129	2.51207428947908e-78	CD8 T cell	ALG10B
4.25608487854287e-82	-1.45435	0.029	0.098	5.13071032108343e-78	CD8 T cell	MEFV
4.25687883901326e-82	-0.934003	0.063	0.151	5.13166744043049e-78	CD8 T cell	SSBP2
4.35504023908871e-82	-0.507179	0.1	0.206	5.25000100822144e-78	CD8 T cell	MED17
5.19836863010212e-82	-0.763514	0.112	0.22	6.26663338358811e-78	CD8 T cell	RAPGEF6
5.58119609299394e-82	-0.624691	0.111	0.222	6.72813189010419e-78	CD8 T cell	MCFD2
7.07880699568706e-82	0.231500233263949	0.983	0.974	8.53350183330075e-78	CD8 T cell	HLA-A
7.20475425485663e-82	-0.445221	0.157	0.283	8.68533125422967e-78	CD8 T cell	LLPH
8.26576342237934e-82	-0.796368	0.089	0.188	9.96437780567829e-78	CD8 T cell	ATP9B
1.10704165983625e-81	-1.5865	0.029	0.097	1.3345387209326e-77	CD8 T cell	ZBTB32
1.45575359885892e-81	-1.32989	0.036	0.109	1.75491096342442e-77	CD8 T cell	RNFT2
2.31133149519996e-81	-0.580408	0.108	0.216	2.78631011746355e-77	CD8 T cell	CLASP1
3.06421760581911e-81	-0.519007	0.073	0.167	3.69391432381494e-77	CD8 T cell	PPARA
3.29973210964852e-81	-0.805888	0.097	0.198	3.97782705818129e-77	CD8 T cell	GOT2
3.364435046496e-81	-1.09753	0.056	0.139	4.05582644855092e-77	CD8 T cell	MYO18A
4.80886644013099e-81	-0.74669	0.081	0.177	5.79708849357791e-77	CD8 T cell	CD59
4.94185221177634e-81	-0.711189	0.083	0.181	5.95740284129638e-77	CD8 T cell	MSH6
5.61597264422604e-81	-1.01007	0.055	0.138	6.77005502261449e-77	CD8 T cell	PRR11
6.45820592174048e-81	-0.720659	0.064	0.152	7.78536723865814e-77	CD8 T cell	ARL17A
8.17608906963357e-81	-0.570743	0.096	0.2	9.85627537344327e-77	CD8 T cell	AVL9
8.70049278393006e-81	-0.623539	0.109	0.216	1.04884440510277e-76	CD8 T cell	CYB561A3
9.10323193090571e-81	-0.787809	0.059	0.144	1.09739460927068e-76	CD8 T cell	ZNF621
9.54496437029958e-81	-0.728204	0.066	0.155	1.15064545483961e-76	CD8 T cell	THBS1
1.00218062965272e-80	-1.61105	0.032	0.102	1.20812874904635e-76	CD8 T cell	TMEM236
1.05093965813342e-80	0.257973128041895	0.998	0.996	1.26690775787984e-76	CD8 T cell	RPLP1
2.41354378823691e-80	-0.646957	0.061	0.147	2.9095270367196e-76	CD8 T cell	METTL2A
2.51499965768858e-80	-1.39591	0.034	0.104	3.03183208734359e-76	CD8 T cell	IRAK1BP1
2.78678798180687e-80	0.228344945974165	0.991	0.984	3.35947291206818e-76	CD8 T cell	RPS18
3.27824397909747e-80	-0.779095	0.102	0.204	3.951923116802e-76	CD8 T cell	MTHFD1
3.80216466367526e-80	-1.28837	0.037	0.11	4.58350950206052e-76	CD8 T cell	PDZD7
3.86271268717662e-80	-0.861716	0.063	0.15	4.65650014439142e-76	CD8 T cell	MTPAP
3.89774710144201e-80	0.220540666029744	0.984	0.974	4.69873413078834e-76	CD8 T cell	RPL3
4.2381273877936e-80	-0.874029	0.048	0.128	5.10906256598519e-76	CD8 T cell	L2HGDH
4.3993558528503e-80	-0.678367	0.061	0.148	5.30342348061103e-76	CD8 T cell	KIF1B
4.44757649210498e-80	-1.44176	0.029	0.096	5.36155346123256e-76	CD8 T cell	HSPA4L
5.05300984593712e-80	-0.735415	0.058	0.144	6.0914033692772e-76	CD8 T cell	SCARB2
5.42275847101683e-80	-1.43172	0.031	0.1	6.53713533681079e-76	CD8 T cell	BTNL9
5.69098558726733e-80	-0.954337	0.053	0.134	6.86048312545077e-76	CD8 T cell	CYSLTR1
6.55370691563659e-80	-0.674406	0.098	0.2	7.90049368679991e-76	CD8 T cell	ACOT9
6.78134688797912e-80	-1.52295	0.029	0.097	8.17491367345883e-76	CD8 T cell	PLIN5
1.17384596178299e-79	-0.349088	0.076	0.171	1.41507130692939e-75	CD8 T cell	OPA3
1.57645932442207e-79	-0.573695	0.075	0.169	1.90042171559081e-75	CD8 T cell	BRI3BP
1.72764940533708e-79	-0.757218	0.119	0.226	2.08268135813385e-75	CD8 T cell	PHTF2
1.83583466292587e-79	-0.544069	0.076	0.17	2.21309868615714e-75	CD8 T cell	ZNF397
1.96201914686659e-79	-0.418979	0.1	0.204	2.36521408154767e-75	CD8 T cell	ORC4
2.55364269820768e-79	-1.44309	0.035	0.106	3.07841627268936e-75	CD8 T cell	GPLD1
2.63025101639886e-79	-0.627667	0.146	0.264	3.17076760026883e-75	CD8 T cell	UBA1
2.92361901401997e-79	-1.0612	0.052	0.133	3.52442272140108e-75	CD8 T cell	ERI1
3.31437290465486e-79	-0.575549	0.071	0.161	3.99547653656144e-75	CD8 T cell	TUBGCP4
3.86385774734741e-79	-0.894419	0.058	0.141	4.65788051442731e-75	CD8 T cell	UEVLD
4.4677970996946e-79	-0.349792	0.165	0.293	5.38592940368183e-75	CD8 T cell	SMAD2
5.7874024937226e-79	-0.534431	0.156	0.277	6.9767137061826e-75	CD8 T cell	LPP
5.92161449299357e-79	-0.393662	0.097	0.2	7.13850627130374e-75	CD8 T cell	GABPB2
6.67652078325845e-79	-1.04337	0.056	0.138	8.04854580421806e-75	CD8 T cell	KNTC1
7.76348238257719e-79	-0.662235	0.092	0.191	9.3588780121968e-75	CD8 T cell	TTF2
7.93467883780068e-79	-0.577501	0.099	0.201	9.56525533896872e-75	CD8 T cell	GPALPP1
1.28226796186893e-78	-0.716797	0.096	0.197	1.545774028033e-74	CD8 T cell	FRMD4B
1.34383963207753e-78	-0.630395	0.124	0.235	1.61999867646947e-74	CD8 T cell	CERS5
1.4069530536475e-78	-0.769886	0.067	0.155	1.69608190617206e-74	CD8 T cell	CEP89
1.79651893516582e-78	-1.49389	0.036	0.107	2.1657035763424e-74	CD8 T cell	TACC2
2.49640383759701e-78	-0.777988	0.055	0.137	3.0094148262232e-74	CD8 T cell	GANC
2.61337982989883e-78	-0.504856	0.081	0.176	3.15042938494303e-74	CD8 T cell	UBXN6
2.65037247844132e-78	-1.36934	0.037	0.107	3.19502402276101e-74	CD8 T cell	FLT1
2.93461254247743e-78	-1.49119	0.025	0.088	3.53767541995654e-74	CD8 T cell	CEACAM1
3.29712814148955e-78	-0.613066	0.107	0.213	3.97468797456565e-74	CD8 T cell	KCTD20
3.39553057915456e-78	-0.578372	0.098	0.2	4.09331211317083e-74	CD8 T cell	CLN3
3.43994176734202e-78	-0.520084	0.134	0.25	4.1468498005308e-74	CD8 T cell	TIMM50
4.93139159438717e-78	-0.761609	0.077	0.168	5.94479256703373e-74	CD8 T cell	LINC01588
5.51206205732964e-78	-0.678804	0.116	0.223	6.64479081011088e-74	CD8 T cell	CD28
6.52772694989309e-78	-1.1721	0.051	0.13	7.86917483809612e-74	CD8 T cell	HS3ST3B1
7.06744880623563e-78	-0.556646	0.104	0.207	8.51980953591706e-74	CD8 T cell	DCTN5
8.82124417302705e-78	0.219933879245925	0.949	0.929	1.06340098505841e-73	CD8 T cell	RPL24
1.03160605707885e-77	-1.07581	0.038	0.11	1.24360110180855e-73	CD8 T cell	ABCB9
1.20492988333432e-77	-0.520614	0.062	0.147	1.45254297435952e-73	CD8 T cell	APOOL
1.21750149291295e-77	-0.782926	0.061	0.145	1.46769804970656e-73	CD8 T cell	SYNE3
1.24103705833409e-77	-0.571534	0.16	0.279	1.49607017382174e-73	CD8 T cell	CTSB
1.4406259909806e-77	-1.20357	0.039	0.111	1.73667463212712e-73	CD8 T cell	ZNF347
1.51308348147649e-77	-0.562038	0.103	0.206	1.82402213691991e-73	CD8 T cell	TMEM154
1.69901706030501e-77	-0.384527	0.111	0.218	2.04816506619769e-73	CD8 T cell	SSH1
2.54731504094213e-77	-1.86574	0.022	0.082	3.07078828185574e-73	CD8 T cell	CTTNBP2NL
2.86921513823105e-77	0.202206098199392	0.982	0.971	3.45883884913753e-73	CD8 T cell	RPL21
5.05194442525086e-77	-1.75971	0.026	0.088	6.09011900463992e-73	CD8 T cell	CLEC7A
5.18222186364474e-77	-1.14365	0.041	0.114	6.24716845662374e-73	CD8 T cell	USP6NL
5.87175387471331e-77	-0.578797	0.209	0.335	7.0783992959669e-73	CD8 T cell	CD82
8.58032685216018e-77	0.22622615970029	0.945	0.93	1.03435840202791e-72	CD8 T cell	FTL
8.74190007581232e-77	-0.692032	0.05	0.129	1.05383605413917e-72	CD8 T cell	ZNF765
9.3445207002503e-77	-0.979076	0.05	0.128	1.12648197041517e-72	CD8 T cell	GTF2H2C
1.20096294964419e-76	-0.655447	0.065	0.151	1.44776083579607e-72	CD8 T cell	TMED8
1.68882583089017e-76	-1.12861	0.038	0.109	2.0358795391381e-72	CD8 T cell	TLCD2
1.72395351301091e-76	-0.595917	0.132	0.244	2.07822595993465e-72	CD8 T cell	IL21R
1.74973048031238e-76	-1.47396	0.034	0.102	2.10930009401657e-72	CD8 T cell	CATIP
1.78284127223256e-76	-0.621067	0.069	0.157	2.14921515367635e-72	CD8 T cell	ZC3H11A
2.05028929796051e-76	-0.46461	0.069	0.157	2.4716237486914e-72	CD8 T cell	DNASE1
2.40154160506413e-76	-1.38049	0.041	0.113	2.8950584049048e-72	CD8 T cell	BRIP1
2.41061840643473e-76	-0.514434	0.17	0.294	2.90600048895706e-72	CD8 T cell	CLIP1
2.7231233319308e-76	-0.636726	0.098	0.199	3.28272517664258e-72	CD8 T cell	NAPG
2.74051454533599e-76	-0.921516	0.054	0.133	3.30369028440253e-72	CD8 T cell	EIF4ENIF1
3.03550440211245e-76	-0.687477	0.112	0.216	3.65930055674656e-72	CD8 T cell	EXOSC10
3.46402196860915e-76	-1.05891	0.044	0.118	4.17587848315833e-72	CD8 T cell	TCTN1
3.48630599871014e-76	-1.17575	0.034	0.102	4.20274188144507e-72	CD8 T cell	QPRT
3.76251609413161e-76	-0.589723	0.099	0.199	4.53571315147565e-72	CD8 T cell	PIK3C3
4.7565887450163e-76	-1.50109	0.03	0.095	5.73406773211715e-72	CD8 T cell	KLF8
5.76628234003147e-76	-0.421402	0.073	0.164	6.95125336090794e-72	CD8 T cell	BCDIN3D
7.84684609678017e-76	-0.629059	0.146	0.259	9.45937296966849e-72	CD8 T cell	GOLGA8B
8.86534829268522e-76	-0.676698	0.074	0.164	1.0687177366832e-71	CD8 T cell	RAD54L2
1.27905529047461e-75	-1.05791	0.04	0.112	1.54190115266714e-71	CD8 T cell	MYH11
1.47434278711267e-75	-0.671765	0.108	0.21	1.77732022986433e-71	CD8 T cell	SPATS2L
1.66941907999095e-75	-0.672427	0.086	0.18	2.01248470092909e-71	CD8 T cell	THADA
2.19915536631172e-75	-0.547221	0.058	0.14	2.65108179408878e-71	CD8 T cell	SULT1A1
2.99535689768155e-75	-1.3368	0.032	0.099	3.61090274015511e-71	CD8 T cell	COLEC12
3.39665001030982e-75	-0.853199	0.061	0.144	4.09466158742849e-71	CD8 T cell	IFT22
3.65762973490061e-75	-0.713378	0.055	0.135	4.40927264542268e-71	CD8 T cell	SFXN2
5.06329486498517e-75	-1.01121	0.052	0.13	6.10380195973962e-71	CD8 T cell	ZNF429
6.02475057752978e-75	-0.576238	0.137	0.25	7.26283682121215e-71	CD8 T cell	NCOA3
6.83538078976585e-75	-0.519021	0.092	0.19	8.24005154206274e-71	CD8 T cell	SENP2
7.51052021459273e-75	-0.835579	0.072	0.16	9.05393211869154e-71	CD8 T cell	ZNF611
7.71480369902993e-75	-0.973812	0.04	0.111	9.30019585918058e-71	CD8 T cell	COA7
7.80482025638458e-75	-0.591545	0.176	0.296	9.40871081907162e-71	CD8 T cell	HNRNPLL
9.43203794101756e-75	-1.00958	0.042	0.115	1.13703217378967e-70	CD8 T cell	CCDC30
9.72524403102262e-75	-0.902416	0.054	0.132	1.17237816793978e-70	CD8 T cell	ANTXR2
1.06583430251736e-74	-0.802302	0.068	0.153	1.28486325168468e-70	CD8 T cell	PDK1
1.37029864906773e-74	-1.65448	0.027	0.089	1.65189502145114e-70	CD8 T cell	ADGRD1
1.38718286645281e-74	-0.819317	0.099	0.196	1.67224894550886e-70	CD8 T cell	NUSAP1
1.39559553693121e-74	-0.408662	0.155	0.274	1.68239041977057e-70	CD8 T cell	AP1M1
1.97431578489293e-74	-0.738627	0.105	0.204	2.38003767868842e-70	CD8 T cell	TARDBP
2.18811302038409e-74	-1.71447	0.029	0.092	2.63777024607302e-70	CD8 T cell	KCNJ15
2.53396864256568e-74	-0.382225	0.089	0.185	3.05469919861292e-70	CD8 T cell	ZNF426
2.76799921418693e-74	-0.656012	0.062	0.145	3.33682305270234e-70	CD8 T cell	TCEANC2
3.14153266734348e-74	-1.3414	0.035	0.103	3.78711763048256e-70	CD8 T cell	IL1RAP
3.20404589231256e-74	-0.870427	0.089	0.182	3.86247732318279e-70	CD8 T cell	NAB1
3.33760709589411e-74	-1.3652	0.026	0.088	4.02348535410035e-70	CD8 T cell	ABCC3
3.79927943896716e-74	-0.548719	0.101	0.202	4.58003136367491e-70	CD8 T cell	NCALD
4.19275157784564e-74	-0.604194	0.129	0.237	5.05436202709292e-70	CD8 T cell	PDE4DIP
4.68336749495526e-74	-0.571103	0.141	0.253	5.64579951516857e-70	CD8 T cell	MOB3A
8.21232609871253e-74	-0.664328	0.086	0.179	9.89995911199796e-70	CD8 T cell	ZSWIM8
8.55042132778375e-74	-0.906525	0.052	0.129	1.03075329106433e-69	CD8 T cell	SRCAP
1.40109137363938e-73	-0.645027	0.064	0.147	1.68901565092228e-69	CD8 T cell	TCAF2
1.54659906494711e-73	-0.783327	0.091	0.185	1.86442517279374e-69	CD8 T cell	TRAF3
1.62890917809415e-73	0.262534054419666	0.865	0.834	1.9636500141925e-69	CD8 T cell	RPL4
1.63444206833437e-73	-0.588241	0.105	0.206	1.97031991337708e-69	CD8 T cell	PAFAH1B2
2.03311543356553e-73	-0.725983	0.087	0.18	2.45092065516324e-69	CD8 T cell	MKL1
2.16021838585259e-73	-1.44155	0.029	0.092	2.6041432641453e-69	CD8 T cell	MYO15A
2.21708997117404e-73	-1.41584	0.03	0.094	2.67270196025031e-69	CD8 T cell	CRISPLD2
2.40218963594301e-73	-0.798801	0.063	0.145	2.8958396061293e-69	CD8 T cell	MTAP
3.1277681110025e-73	-0.413142	0.155	0.274	3.77052445781351e-69	CD8 T cell	BROX
3.1656042795095e-73	-0.343419	0.164	0.287	3.8161359589487e-69	CD8 T cell	DDHD1
3.35839337771084e-73	-1.30828	0.038	0.107	4.04854321683042e-69	CD8 T cell	TMEM182
3.48285757844549e-73	-0.519529	0.077	0.167	4.19858481081604e-69	CD8 T cell	INPP5B
3.98437948216748e-73	-1.30529	0.041	0.111	4.8031694657529e-69	CD8 T cell	GNA15
4.08177345423519e-73	-0.524655	0.054	0.133	4.92057789908052e-69	CD8 T cell	ALG14
6.00680962663681e-73	-0.746709	0.037	0.105	7.24120900491067e-69	CD8 T cell	ZNF462
6.18689270079778e-73	-0.591445	0.14	0.251	7.45829915081173e-69	CD8 T cell	DGKA
6.96547574569724e-73	-0.833772	0.068	0.153	8.39688101143802e-69	CD8 T cell	ERC1
1.10708978787846e-72	-0.437734	0.137	0.249	1.33459673928749e-68	CD8 T cell	PTEN
1.13317806942791e-72	-0.707128	0.1	0.197	1.36604616269534e-68	CD8 T cell	HELLS
1.1333029630722e-72	-1.46464	0.036	0.103	1.36619672198354e-68	CD8 T cell	PRDM5
1.26366531475833e-72	-0.721455	0.099	0.196	1.52334853694116e-68	CD8 T cell	ASCC1
1.26434930407996e-72	-0.674067	0.145	0.255	1.5241730860684e-68	CD8 T cell	NUP98
1.39271280291848e-72	-1.05206	0.038	0.107	1.67891528391822e-68	CD8 T cell	AP1S3
1.59648410027899e-72	-1.21124	0.029	0.092	1.92456158288632e-68	CD8 T cell	USP54
2.85814400273715e-72	-0.7971	0.072	0.159	3.44549259529963e-68	CD8 T cell	CCR6
2.93872753896863e-72	-1.146	0.04	0.109	3.54263604822668e-68	CD8 T cell	AFMID
3.43085614722663e-72	-0.681924	0.107	0.205	4.1358970854817e-68	CD8 T cell	CS
3.82330689266099e-72	-0.46074	0.077	0.165	4.60899645910283e-68	CD8 T cell	FEM1A
4.24355200952612e-72	-1.57002	0.03	0.093	5.11560194748374e-68	CD8 T cell	LINC00511
4.28440190448259e-72	-1.12726	0.044	0.115	5.16484649585376e-68	CD8 T cell	MYEF2
7.11433653109363e-72	0.215378546613713	0.995	0.992	8.57633268823337e-68	CD8 T cell	RPS19
9.04472693451856e-72	-0.722997	0.093	0.188	1.09034183195621e-67	CD8 T cell	VPS13B
1.11731049052767e-71	-0.796346	0.067	0.149	1.34691779633111e-67	CD8 T cell	NSUN4
1.18233535117273e-71	-1.41401	0.034	0.1	1.42530526583873e-67	CD8 T cell	PDE6A
1.18339585254065e-71	-1.1313	0.046	0.118	1.42658370023775e-67	CD8 T cell	CCR4
1.34837218273639e-71	-1.24339	0.033	0.098	1.62546266628872e-67	CD8 T cell	HYKK
1.42759083999032e-71	-0.757946	0.063	0.145	1.72096075760833e-67	CD8 T cell	RPP14
1.46615598469899e-71	-1.25647	0.034	0.099	1.76745103955463e-67	CD8 T cell	ZNF665
1.76988132457293e-71	-0.674128	0.087	0.178	2.13359193677266e-67	CD8 T cell	FAM76A
1.78300092533513e-71	-0.708654	0.035	0.101	2.1494076154915e-67	CD8 T cell	KCNC4
2.18211208962269e-71	-0.569738	0.104	0.202	2.63053612404015e-67	CD8 T cell	RAD51C
2.60515777592377e-71	-0.427257	0.084	0.175	3.1405176988761e-67	CD8 T cell	PAAF1
3.0388884103671e-71	-0.691799	0.103	0.2	3.66337997869753e-67	CD8 T cell	EFTUD2
5.03770408007258e-71	-1.49567	0.026	0.086	6.07295226852749e-67	CD8 T cell	HTRA4
5.61825162539676e-71	-0.476813	0.112	0.214	6.7728023344158e-67	CD8 T cell	ZNF431
5.6335242657034e-71	-0.473518	0.092	0.186	6.79121350230545e-67	CD8 T cell	ZC3H14
6.90222200885201e-71	-0.455869	0.091	0.185	8.3206286316711e-67	CD8 T cell	DDX19A
7.52713668214843e-71	-0.607254	0.077	0.164	9.07396327032994e-67	CD8 T cell	TNFSF13B
8.474398465271e-71	-0.450543	0.105	0.205	1.02158873498842e-66	CD8 T cell	PRCP
8.74970807892741e-71	-0.878626	0.063	0.143	1.0547773089147e-66	CD8 T cell	OAS3
9.03657633836807e-71	-0.606249	0.11	0.21	1.08935927759027e-66	CD8 T cell	ANKRD36B
1.0602400391117e-70	-0.412663	0.168	0.288	1.27811936714916e-66	CD8 T cell	GBP4
1.2907427648739e-70	-1.39431	0.019	0.074	1.55599040305548e-66	CD8 T cell	GLDC
2.59839988279158e-70	-0.63571	0.079	0.167	3.13237105870524e-66	CD8 T cell	ZNF280D
2.60207915739853e-70	-0.694574	0.102	0.199	3.13680642424393e-66	CD8 T cell	BTAF1
2.6198657443902e-70	-1.23277	0.035	0.1	3.15824815486239e-66	CD8 T cell	PTGR2
2.63458476140522e-70	-0.763853	0.098	0.192	3.175991929874e-66	CD8 T cell	SLAMF1
3.02496193563466e-70	-0.515871	0.115	0.217	3.64659161340759e-66	CD8 T cell	PAN3
3.32094190773937e-70	-0.604459	0.127	0.232	4.00339546977981e-66	CD8 T cell	IRF4
4.15808585450978e-70	-1.6861	0.025	0.084	5.01257249761154e-66	CD8 T cell	LMCD1
4.52663271734341e-70	-0.430871	0.061	0.142	5.45685574075747e-66	CD8 T cell	GAN
5.48302108178665e-70	-1.54159	0.019	0.074	6.6097819140938e-66	CD8 T cell	GCSAML
8.51062545330861e-70	-0.476069	0.091	0.184	1.02595589839635e-65	CD8 T cell	HIF1AN
9.19134068537227e-70	-0.36987	0.147	0.261	1.10801611962163e-65	CD8 T cell	ANKLE2
9.2422764455281e-70	-0.404482	0.111	0.213	1.11415642550841e-65	CD8 T cell	MX2
1.10225312230529e-69	-0.982632	0.037	0.103	1.32876613893903e-65	CD8 T cell	PLCE1
1.12125140427897e-69	-0.836049	0.049	0.123	1.35166856785829e-65	CD8 T cell	DAPP1
1.30148312006273e-69	-0.403359	0.099	0.194	1.56893790123562e-65	CD8 T cell	TTN
1.34617637920245e-69	-0.44605	0.086	0.177	1.62281562512855e-65	CD8 T cell	TRUB2
1.46984775780937e-69	-0.511538	0.235	0.362	1.7719014720392e-65	CD8 T cell	HIF1A
1.77966999626479e-69	-0.745964	0.089	0.18	2.1453921804972e-65	CD8 T cell	SLC16A1
2.22504622503975e-69	-0.531254	0.181	0.297	2.68229322428542e-65	CD8 T cell	HLA-DRB5
2.44510817327345e-69	-1.41795	0.034	0.097	2.94757790288114e-65	CD8 T cell	TEX9
2.47928652994089e-69	-0.519566	0.173	0.289	2.98877991184374e-65	CD8 T cell	DUSP10
2.50271313822385e-69	-0.536005	0.065	0.147	3.01702068812886e-65	CD8 T cell	ZNF557
2.65879579675423e-69	-0.358676	0.099	0.194	3.20517833298723e-65	CD8 T cell	VPS53
2.79633739732616e-69	-0.881862	0.059	0.137	3.37098473247669e-65	CD8 T cell	CCZ1B
2.91418431630698e-69	-1.13924	0.046	0.116	3.51304919330807e-65	CD8 T cell	HACE1
2.96929074679679e-69	-0.503185	0.138	0.246	3.57947999526353e-65	CD8 T cell	ZNFX1
3.05757797281139e-69	-1.80957	0.026	0.085	3.68591024622413e-65	CD8 T cell	PTGIR
3.15289133518272e-69	-1.11904	0.038	0.105	3.80081050456277e-65	CD8 T cell	FAAP24
3.22882639656728e-69	-0.522521	0.098	0.193	3.89235022106186e-65	CD8 T cell	CMSS1
3.43875696110132e-69	-0.899506	0.044	0.114	4.14542151660764e-65	CD8 T cell	PXYLP1
3.72318476739448e-69	0.276459157608359	0.835	0.787	4.48829923709405e-65	CD8 T cell	EEF1B2
4.43879215785808e-69	-0.621653	0.154	0.263	5.35096394629791e-65	CD8 T cell	TMEM173
4.92198404316584e-69	-0.589789	0.115	0.215	5.93345176403641e-65	CD8 T cell	IRF9
5.59052240505451e-69	-1.42053	0.034	0.098	6.73937475929321e-65	CD8 T cell	PBX1
5.722550696762e-69	-0.521278	0.107	0.205	6.89853486494659e-65	CD8 T cell	TXLNA
5.7502748456438e-69	-0.816361	0.079	0.165	6.9319563264236e-65	CD8 T cell	MFSD14A
6.66177532948924e-69	-0.606933	0.118	0.218	8.03077015969927e-65	CD8 T cell	SUSD6
8.73580991362424e-69	-0.696258	0.088	0.178	1.0531018850874e-64	CD8 T cell	MYO5A
9.40755451070507e-69	-1.29449	0.034	0.097	1.1340806962655e-64	CD8 T cell	ZNF320
9.85775461742593e-69	-0.531124	0.039	0.106	1.1883523191307e-64	CD8 T cell	SCUBE1
1.06501301364966e-68	-0.775274	0.075	0.16	1.28387318795467e-64	CD8 T cell	TRPS1
1.07158765315881e-68	-0.956792	0.048	0.12	1.29179891588295e-64	CD8 T cell	ESCO2
1.07631537528295e-68	-0.554582	0.217	0.341	1.2974981849036e-64	CD8 T cell	SMC4
1.12848700461621e-68	-0.663687	0.081	0.169	1.36039108406484e-64	CD8 T cell	TP53
1.17974675883432e-68	-1.37874	0.028	0.088	1.42218471777477e-64	CD8 T cell	SLC16A10
1.55878753902652e-68	-1.72918	0.024	0.08	1.87911837829647e-64	CD8 T cell	IKZF4
1.81617534497442e-68	-1.18522	0.034	0.097	2.18939937836666e-64	CD8 T cell	ZNF674
1.99909512185028e-68	0.337985176516976	0.787	0.747	2.40990916939051e-64	CD8 T cell	IL32
2.02115574906685e-68	-0.216835	0.076	0.163	2.43650325550009e-64	CD8 T cell	ST3GAL2
2.09242814150475e-68	-0.610616	0.075	0.161	2.52242212458397e-64	CD8 T cell	EMC1
2.55006338037061e-68	-0.61553	0.066	0.146	3.07410140503677e-64	CD8 T cell	SPATS2
2.55022439538925e-68	0.230910071085898	0.873	0.842	3.07429550864175e-64	CD8 T cell	PFDN5
3.30283981443027e-68	-1.1112	0.03	0.09	3.9815733962957e-64	CD8 T cell	SPIB
3.370356475096e-68	-0.482917	0.128	0.232	4.06296473072823e-64	CD8 T cell	CCNC
3.55662113705195e-68	-1.24335	0.036	0.101	4.28750678071613e-64	CD8 T cell	SETMAR
4.04955948274229e-68	-0.295444	0.085	0.176	4.88174395644583e-64	CD8 T cell	NXPE3
4.51029668943774e-68	-0.55691	0.123	0.226	5.4371626591172e-64	CD8 T cell	FUT8
4.94294668010622e-68	-0.701496	0.089	0.178	5.95872222286805e-64	CD8 T cell	CNP
6.09409402707508e-68	-0.536304	0.142	0.248	7.346430349639e-64	CD8 T cell	PFKFB3
6.22347780918851e-68	-0.739452	0.037	0.103	7.50240249897675e-64	CD8 T cell	RBMS2
6.6530691528592e-68	-0.594624	0.139	0.244	8.02027486377176e-64	CD8 T cell	APLP2
7.49165318409449e-68	-0.495069	0.243	0.372	9.0311879134259e-64	CD8 T cell	SMG1
8.7482811213063e-68	-0.44175	0.114	0.214	1.05460528917347e-63	CD8 T cell	ADNP
9.19410940935493e-68	0.256041445143022	0.818	0.76	1.10834988929774e-63	CD8 T cell	HCST
9.29335749991407e-68	-0.709276	0.101	0.194	1.12031424661464e-63	CD8 T cell	MARS
9.83330297957891e-68	-0.689965	0.097	0.189	1.18540467418824e-63	CD8 T cell	POLR3E
1.01080921718751e-67	-0.873298	0.052	0.125	1.21853051131955e-63	CD8 T cell	SLC31A1
1.41189284590441e-67	-1.14909	0.047	0.117	1.70203682573777e-63	CD8 T cell	SPC24
1.61025804894089e-67	-0.541467	0.143	0.25	1.94116607799825e-63	CD8 T cell	SF3B3
2.11101857567859e-67	-0.396446	0.163	0.279	2.54483289298054e-63	CD8 T cell	CBX5
2.20788009964093e-67	-0.557223	0.061	0.14	2.66159946011714e-63	CD8 T cell	TNFAIP8L1
2.28644899175803e-67	-0.570849	0.116	0.216	2.75631425956431e-63	CD8 T cell	CBX6
2.47148659010506e-67	-0.206102	0.103	0.2	2.97937708437165e-63	CD8 T cell	MAVS
2.73260325598698e-67	-1.46522	0.028	0.087	3.2941532250923e-63	CD8 T cell	REPS2
3.35954232368461e-67	-1.00312	0.055	0.129	4.0499282712018e-63	CD8 T cell	INPP5F
3.48639490034976e-67	-1.04184	0.045	0.114	4.20284905237163e-63	CD8 T cell	MKL2
3.49249885498319e-67	-1.73333	0.024	0.079	4.21020736968223e-63	CD8 T cell	FBLN7
3.73074634922202e-67	-0.516964	0.126	0.229	4.49741472398714e-63	CD8 T cell	GNPTG
4.05298108101648e-67	-0.550073	0.101	0.195	4.88586869316537e-63	CD8 T cell	SOAT1
4.50355134128441e-67	-0.605025	0.091	0.182	5.42903114191835e-63	CD8 T cell	ATP1B1
4.59026402241752e-67	-0.432146	0.111	0.209	5.53356327902432e-63	CD8 T cell	SENP5
6.16951581468333e-67	-0.765648	0.091	0.18	7.43735131460076e-63	CD8 T cell	ATG13
6.77916932425663e-67	-1.01572	0.033	0.095	8.17228862039137e-63	CD8 T cell	NT5DC3
7.34395181347865e-67	-0.737808	0.067	0.147	8.85313391114852e-63	CD8 T cell	PRKAB1
8.08779129010891e-67	-0.417325	0.197	0.32	9.74983240022629e-63	CD8 T cell	RAB11FIP1
8.26079705218694e-67	-0.470894	0.043	0.111	9.95839084641136e-63	CD8 T cell	ARHGEF26
9.53860066221595e-67	-0.471294	0.118	0.219	1.14987830983013e-62	CD8 T cell	PARP15
9.7338150705538e-67	-0.534503	0.091	0.182	1.17341140675526e-62	CD8 T cell	NPLOC4
1.03120427800163e-66	-0.611043	0.052	0.125	1.24311675713097e-62	CD8 T cell	ZNF273
1.06503427690724e-66	-0.548117	0.095	0.188	1.28389882081168e-62	CD8 T cell	ZNF83
1.14675293593537e-66	-0.747469	0.04	0.106	1.38241066427009e-62	CD8 T cell	PHLPP2
1.19901421889041e-66	-0.533637	0.091	0.182	1.44541164087238e-62	CD8 T cell	THAP5
1.36980635346479e-66	-1.13088	0.042	0.108	1.6513015591018e-62	CD8 T cell	TCF4
1.7524100102489e-66	-0.555556	0.043	0.111	2.11253026735505e-62	CD8 T cell	ARL10
1.85486735481449e-66	-0.774257	0.049	0.12	2.23604259622887e-62	CD8 T cell	COX18
1.86159082415307e-66	-1.12292	0.037	0.1	2.24414773851653e-62	CD8 T cell	MACC1
2.13022316700137e-66	-1.59448	0.024	0.08	2.56798402782015e-62	CD8 T cell	NTRK3
2.18751456991693e-66	-1.21959	0.043	0.11	2.63704881403486e-62	CD8 T cell	SLC35F2
2.82758794351843e-66	-0.594111	0.066	0.146	3.40865726591146e-62	CD8 T cell	RDH13
2.92723271984182e-66	-0.430908	0.044	0.113	3.52877904376931e-62	CD8 T cell	PARD6B
3.2278044580646e-66	-0.859284	0.04	0.106	3.89111827419687e-62	CD8 T cell	PLPP2
3.35614504302906e-66	-0.818374	0.067	0.146	4.04583284937153e-62	CD8 T cell	SYNJ2
3.45634706644482e-66	-0.871612	0.046	0.115	4.16662638859923e-62	CD8 T cell	ADGRE2
3.49460200636395e-66	-0.54159	0.065	0.145	4.21274271867174e-62	CD8 T cell	SLC25A16
3.68831476598498e-66	-1.5869	0.024	0.079	4.4462634503949e-62	CD8 T cell	EML6
3.83208775477866e-66	-0.863663	0.037	0.1	4.61958178838567e-62	CD8 T cell	NEDD4L
4.65835587048299e-66	-0.602664	0.101	0.195	5.61564800186725e-62	CD8 T cell	RUNX1
7.0045311897017e-66	-0.751187	0.095	0.184	8.4439623491854e-62	CD8 T cell	BTBD1
7.10454883822729e-66	-2.01359	0.015	0.063	8.564533624483e-62	CD8 T cell	IL1R1
8.27889686812339e-66	-0.617777	0.098	0.189	9.98021017452275e-62	CD8 T cell	NPC1
9.29816267553301e-66	-0.802628	0.042	0.109	1.1208935105355e-61	CD8 T cell	DPY19L3
9.67839923464951e-66	-1.12832	0.034	0.096	1.166731027737e-61	CD8 T cell	BCL7A
1.15046419589837e-65	-0.789578	0.066	0.145	1.38688458815548e-61	CD8 T cell	SCAP
1.37037725618777e-65	-0.463307	0.171	0.286	1.65198978233435e-61	CD8 T cell	SAR1B
1.39472468435925e-65	-0.51074	0.094	0.185	1.68134060699508e-61	CD8 T cell	CASP2
1.5817851726535e-65	-0.340182	0.046	0.115	1.9068420256338e-61	CD8 T cell	BMPR1A
1.67787762282501e-65	-0.257115	0.083	0.17	2.02268147431555e-61	CD8 T cell	PGPEP1
1.70877952291539e-65	-0.445114	0.126	0.228	2.05993371487451e-61	CD8 T cell	FAM126B
1.71247657733662e-65	-0.794074	0.069	0.148	2.0643905139793e-61	CD8 T cell	PRPF39
1.83743162022595e-65	-0.466126	0.07	0.15	2.21502381818238e-61	CD8 T cell	RAD51D
1.96841238420002e-65	-0.406949	0.1	0.193	2.37292112915312e-61	CD8 T cell	IPO9
2.27446022260572e-65	-1.0117	0.041	0.106	2.7418617983512e-61	CD8 T cell	GEN1
2.3791563337244e-65	-1.01699	0.061	0.136	2.86807296030477e-61	CD8 T cell	CD79B
2.4579852546368e-65	-0.799631	0.038	0.102	2.96310122446466e-61	CD8 T cell	SLC11A1
2.51663567223666e-65	-1.43546	0.031	0.091	3.03380430288129e-61	CD8 T cell	KANK1
2.88991825034141e-65	0.193686897847405	0.973	0.959	3.48379645078656e-61	CD8 T cell	RPS16
2.9456839725529e-65	-1.02642	0.028	0.085	3.55102202891252e-61	CD8 T cell	SCN1B
3.08023319487041e-65	-0.599426	0.118	0.215	3.71322111641628e-61	CD8 T cell	IARS
3.65433975282002e-65	-1.26112	0.034	0.095	4.40530657202453e-61	CD8 T cell	MAP1LC3B2
3.77883147288669e-65	-0.465629	0.043	0.111	4.55538134056491e-61	CD8 T cell	TRIM73
4.21777030440563e-65	-0.995831	0.045	0.112	5.08452210196099e-61	CD8 T cell	ZNF776
4.22144314370891e-65	-0.611716	0.071	0.152	5.08894970974109e-61	CD8 T cell	WEE1
4.36781458727266e-65	-0.825528	0.048	0.117	5.26540048495719e-61	CD8 T cell	CHAF1B
4.43168906012107e-65	-0.395699	0.117	0.217	5.34240116197595e-61	CD8 T cell	MAF
4.63981814509833e-65	-0.595693	0.148	0.252	5.59330077391604e-61	CD8 T cell	FAS
4.87775591917535e-65	-0.769729	0.092	0.179	5.88013476056588e-61	CD8 T cell	OSBPL3
5.0256982379162e-65	-0.543808	0.078	0.162	6.05847922580798e-61	CD8 T cell	NBPF14
5.46798629800146e-65	-0.636903	0.059	0.134	6.59165748224076e-61	CD8 T cell	SRGAP2C
5.48004776525805e-65	-0.919567	0.056	0.129	6.60619758101858e-61	CD8 T cell	ADAT2
5.57454721263678e-65	-1.27654	0.031	0.09	6.72011666483364e-61	CD8 T cell	F2RL3
6.63796524025611e-65	-0.959913	0.045	0.113	8.00206709712874e-61	CD8 T cell	FER
7.62060302578623e-65	-0.696355	0.096	0.186	9.1866369475853e-61	CD8 T cell	BACH1
8.03052214144332e-65	-0.882765	0.047	0.115	9.68079444150992e-61	CD8 T cell	CLCC1
8.39331337848251e-65	-0.773713	0.038	0.101	1.01181392777607e-60	CD8 T cell	USP49
8.85088184899335e-65	-0.551269	0.052	0.123	1.06697380689615e-60	CD8 T cell	SBF2
9.17518511010498e-65	-0.467096	0.073	0.155	1.10606856502316e-60	CD8 T cell	PLXNA3
9.37535111009029e-65	-0.636525	0.161	0.267	1.13019857632138e-60	CD8 T cell	TNFRSF18
9.52267193479725e-65	-0.641569	0.108	0.202	1.14795810173981e-60	CD8 T cell	OGDH
9.8722630630131e-65	-0.582671	0.057	0.132	1.19010131224623e-60	CD8 T cell	PCBD2
1.015471248909e-64	-0.57649	0.082	0.167	1.2241505905598e-60	CD8 T cell	EYA3
1.07796056170878e-64	-0.376188	0.22	0.348	1.29948145713994e-60	CD8 T cell	NABP1
1.11534054006727e-64	-0.837978	0.071	0.151	1.34454302105109e-60	CD8 T cell	NDC80
1.18645751976451e-64	-1.4256	0.029	0.087	1.43027454007612e-60	CD8 T cell	MTBP
1.19155355073909e-64	-1.01496	0.052	0.123	1.43641780541597e-60	CD8 T cell	IL12RB2
1.21315218665231e-64	-1.22286	0.033	0.094	1.46245496100936e-60	CD8 T cell	RBM47
1.30029979547412e-64	-0.76881	0.074	0.155	1.56751140344406e-60	CD8 T cell	RBM34
1.33056773016876e-64	-1.35849	0.027	0.084	1.60399939871844e-60	CD8 T cell	CPAMD8
1.44836143687251e-64	-0.508847	0.183	0.297	1.74599971214981e-60	CD8 T cell	CTNNB1
1.53885432732756e-64	-0.504484	0.056	0.131	1.85508889159338e-60	CD8 T cell	LRIG2
1.56754118438908e-64	-1.14961	0.04	0.105	1.88967089778104e-60	CD8 T cell	ACACB
1.63737985640314e-64	-0.616638	0.071	0.151	1.97386141689398e-60	CD8 T cell	ATXN7
1.71589250242817e-64	0.195311582114737	0.949	0.932	2.06850841167716e-60	CD8 T cell	RPL37A
1.99150077187602e-64	-1.09015	0.029	0.088	2.40075418049654e-60	CD8 T cell	MANSC1
1.99162782545833e-64	-0.537098	0.181	0.293	2.40090734359002e-60	CD8 T cell	P2RY10
2.3827555503094e-64	-0.489324	0.064	0.141	2.87241181589798e-60	CD8 T cell	LIMD1
2.38986874715244e-64	-0.412443	0.156	0.267	2.88098677469226e-60	CD8 T cell	DDB1
2.62964495175846e-64	-0.469997	0.085	0.172	3.17003698934482e-60	CD8 T cell	WDR55
2.74734086672803e-64	-1.20421	0.033	0.094	3.31191941484063e-60	CD8 T cell	TRPM4
2.79246395049763e-64	-0.530789	0.148	0.254	3.36631529232489e-60	CD8 T cell	TPP1
2.96308150467657e-64	-0.937683	0.052	0.122	3.5719947538876e-60	CD8 T cell	HIVEP1
3.11053306041859e-64	-1.17899	0.033	0.094	3.74974760433461e-60	CD8 T cell	CDH1
3.45447746993188e-64	-1.48896	0.023	0.077	4.16437259000288e-60	CD8 T cell	FAAH2
3.90887566680864e-64	-0.587047	0.076	0.158	4.71214961633782e-60	CD8 T cell	NAA25
3.94041724799266e-64	-0.68031	0.059	0.134	4.75017299245515e-60	CD8 T cell	INTS3
4.16933113697679e-64	0.199492640932655	0.984	0.974	5.02612868562552e-60	CD8 T cell	RPS2
4.25089322367458e-64	-0.442058	0.267	0.399	5.12445178113971e-60	CD8 T cell	ANP32E
4.261004931462e-64	-0.912032	0.047	0.115	5.13664144487744e-60	CD8 T cell	IDE
4.3153143288643e-64	-0.577434	0.067	0.145	5.20211142344592e-60	CD8 T cell	SEH1L
4.4202858976746e-64	-0.673909	0.115	0.208	5.32865464964673e-60	CD8 T cell	ZEB1
4.55091768013575e-64	-1.14644	0.038	0.101	5.48613126340365e-60	CD8 T cell	MMACHC
6.12053170908387e-64	-1.26182	0.039	0.102	7.3783009753006e-60	CD8 T cell	GINS3
7.1257168717325e-64	-0.844413	0.038	0.102	8.59005168887353e-60	CD8 T cell	ZNF486
7.47534718805746e-64	-0.487239	0.128	0.229	9.01153103520327e-60	CD8 T cell	HACD3
8.34433544345457e-64	-0.587819	0.056	0.128	1.00590963770845e-59	CD8 T cell	FLCN
9.88393814359396e-64	-1.00245	0.056	0.128	1.19150874321025e-59	CD8 T cell	HAPLN3
9.99750096073468e-64	-0.634435	0.045	0.112	1.20519874081657e-59	CD8 T cell	SLC43A2
1.20608065846806e-63	0.379794463604532	0.763	0.713	1.45393023378325e-59	CD8 T cell	CST7
1.2243401266732e-63	-0.601281	0.101	0.191	1.47594202270454e-59	CD8 T cell	HAUS3
1.23517537860798e-63	-0.426546	0.068	0.146	1.48900391891192e-59	CD8 T cell	SCAI
1.23744202558609e-63	-0.248231	0.073	0.154	1.49173636184403e-59	CD8 T cell	HEMK1
1.26527034101997e-63	-0.787342	0.054	0.125	1.52528339609958e-59	CD8 T cell	DPYSL2
1.45848700459203e-63	-0.5938	0.072	0.152	1.75820608403569e-59	CD8 T cell	DDHD2
1.47244861706586e-63	-0.438798	0.109	0.204	1.77503680787289e-59	CD8 T cell	ZNF506
1.53317078083821e-63	-0.862929	0.052	0.123	1.84823737630046e-59	CD8 T cell	TMEM184C
1.5710997572298e-63	-0.804906	0.046	0.113	1.89396075734052e-59	CD8 T cell	SLC25A30
1.57262716089636e-63	-0.851096	0.043	0.109	1.89580204246056e-59	CD8 T cell	RAB12
1.91357108579268e-63	-0.502624	0.249	0.371	2.30680994392307e-59	CD8 T cell	PPP1CB
1.9351468894395e-63	-0.908949	0.038	0.101	2.33281957521931e-59	CD8 T cell	DISP2
1.94908779871511e-63	-1.63681	0.024	0.079	2.34962534135106e-59	CD8 T cell	CENPI
2.01232582136177e-63	-0.471145	0.142	0.247	2.42585877765161e-59	CD8 T cell	ACTR1A
2.02428977268991e-63	-1.50236	0.022	0.075	2.44028132097769e-59	CD8 T cell	ARL11
2.2942220760906e-63	-1.15575	0.034	0.095	2.76568471272722e-59	CD8 T cell	MOK
2.30548641260094e-63	-0.731603	0.051	0.121	2.77926387039044e-59	CD8 T cell	POLR1A
2.41560156997182e-63	-0.610337	0.096	0.185	2.91200769260103e-59	CD8 T cell	NUP214
2.45559712498313e-63	-0.520611	0.104	0.196	2.96022233416716e-59	CD8 T cell	AHR
2.57933391788588e-63	-0.617271	0.074	0.155	3.10938703801143e-59	CD8 T cell	THOC5
3.23905112459729e-63	-0.886013	0.052	0.122	3.90467613070203e-59	CD8 T cell	ZNF714
4.12804360232626e-63	-1.15848	0.033	0.092	4.97635656260431e-59	CD8 T cell	LAMP3
4.1643287130288e-63	-0.587497	0.113	0.207	5.02009826355622e-59	CD8 T cell	ACAT1
4.22191291834908e-63	-0.654199	0.061	0.136	5.08951602306981e-59	CD8 T cell	CLN8
4.53267441111397e-63	-0.835704	0.048	0.115	5.4641390025979e-59	CD8 T cell	TTLL3
4.6055392787382e-63	-0.505556	0.095	0.184	5.5519776005189e-59	CD8 T cell	SLC35E1
5.00883998137279e-63	-1.01483	0.042	0.107	6.0381565975449e-59	CD8 T cell	NMNAT1
5.15822507442446e-63	-0.446076	0.149	0.257	6.21824032721869e-59	CD8 T cell	SENP7
5.97358084170482e-63	-1.11212	0.034	0.094	7.20115170467516e-59	CD8 T cell	ZSWIM1
6.62733004942528e-63	-0.712123	0.073	0.153	7.98924637458218e-59	CD8 T cell	DHFR
7.11462097287911e-63	-1.15694	0.041	0.104	8.57667558280576e-59	CD8 T cell	WDR90
7.32550418250772e-63	-0.691403	0.049	0.117	8.83089529201306e-59	CD8 T cell	LINC00467
7.6094142137755e-63	-0.476812	0.092	0.18	9.17314883470636e-59	CD8 T cell	ANKH
8.81252337135598e-63	-0.542037	0.124	0.222	1.06234969241696e-58	CD8 T cell	ARID2
9.2443088246049e-63	-1.24641	0.031	0.089	1.11440142880612e-58	CD8 T cell	STXBP4
1.09702102393464e-62	-1.32709	0.032	0.091	1.32245884435321e-58	CD8 T cell	PPFIBP1
1.14552705837035e-62	-0.372235	0.127	0.228	1.38093286886546e-58	CD8 T cell	HERC4
1.26950094900957e-62	-1.07818	0.032	0.091	1.53038339403104e-58	CD8 T cell	LRRC69
1.43713592834433e-62	-0.779136	0.043	0.108	1.73246736161909e-58	CD8 T cell	ZYG11B
1.45136762469726e-62	-0.852246	0.049	0.117	1.74962367157254e-58	CD8 T cell	IFT80
1.61459270630223e-62	-0.410529	0.092	0.18	1.94639150744733e-58	CD8 T cell	TAF8
1.64683746136418e-62	-1.05896	0.049	0.117	1.98526255967452e-58	CD8 T cell	CDKL1
1.81481514278968e-62	-0.339	0.123	0.222	2.18775965463295e-58	CD8 T cell	CPSF2
1.8361809363538e-62	-0.613649	0.077	0.159	2.21351611877451e-58	CD8 T cell	SGK3
2.0018404643272e-62	-0.597524	0.071	0.149	2.41321867974644e-58	CD8 T cell	TMCO3
2.06516419916277e-62	-0.881888	0.042	0.106	2.48955544209072e-58	CD8 T cell	MICAL3
2.19397192522864e-62	-0.857986	0.059	0.132	2.64483315586313e-58	CD8 T cell	BCAS3
2.40490642973447e-62	-0.554779	0.105	0.196	2.8991147010449e-58	CD8 T cell	LAMP2
2.49142109267019e-62	-0.663603	0.079	0.16	3.00340812721392e-58	CD8 T cell	ORC2
2.51549006870363e-62	-0.643997	0.064	0.14	3.03242327782223e-58	CD8 T cell	ZNF529
2.52261271099882e-62	-0.683075	0.071	0.15	3.04100962310907e-58	CD8 T cell	KANSL3
2.90842757266694e-62	-0.275165	0.134	0.237	3.50610943885e-58	CD8 T cell	PUS7L
2.94417432398949e-62	-0.43665	0.132	0.233	3.54920214756933e-58	CD8 T cell	SNX9
3.0400731524642e-62	-0.691203	0.08	0.162	3.66480818529559e-58	CD8 T cell	AEBP2
3.25176301004734e-62	-0.736109	0.081	0.163	3.92000030861207e-58	CD8 T cell	STT3A
3.57721750676607e-62	-1.20644	0.031	0.088	4.31233570440649e-58	CD8 T cell	MGST1
4.61700440135744e-62	-1.0864	0.033	0.092	5.5657988058364e-58	CD8 T cell	GNB4
4.67940178800847e-62	-0.4767	0.096	0.184	5.64101885544421e-58	CD8 T cell	P2RX4
4.75339693588973e-62	-1.50167	0.03	0.087	5.73022000621507e-58	CD8 T cell	RANBP17
4.84565703453378e-62	-0.552644	0.106	0.197	5.84143955513047e-58	CD8 T cell	NAGK
5.52604332407965e-62	-0.780596	0.032	0.091	6.66164522717801e-58	CD8 T cell	DET1
5.66355749847129e-62	-0.662505	0.064	0.139	6.82741856440714e-58	CD8 T cell	ZNF587
6.01713197345074e-62	-0.395311	0.117	0.214	7.25365259399486e-58	CD8 T cell	ZC3H8
6.03158728115525e-62	-0.792263	0.046	0.113	7.27107846743266e-58	CD8 T cell	EFCAB2
6.30360712181274e-62	-0.541782	0.171	0.28	7.59899838534526e-58	CD8 T cell	NLRC5
6.56770168666805e-62	-0.533757	0.066	0.142	7.91736438327833e-58	CD8 T cell	GTF2IRD2
6.62207096937051e-62	-0.553917	0.174	0.282	7.98290655357614e-58	CD8 T cell	COPA
6.67976280095851e-62	-0.291936	0.112	0.207	8.05245405655549e-58	CD8 T cell	ZBTB25
6.92089511421115e-62	-0.933805	0.041	0.105	8.34313906018155e-58	CD8 T cell	FBXL18
8.18429618357093e-62	-1.10401	0.034	0.093	9.86616904929475e-58	CD8 T cell	GPRC5A
8.18947551968715e-62	-0.503546	0.095	0.183	9.87241273898286e-58	CD8 T cell	ANXA4
8.8133225202797e-62	-0.915842	0.043	0.108	1.06244602981972e-57	CD8 T cell	TIAM1
9.24162863160703e-62	-0.614969	0.122	0.217	1.11407833154023e-57	CD8 T cell	STIM1
9.25757014629479e-62	-0.487038	0.098	0.188	1.11600008113584e-57	CD8 T cell	YIPF6
9.99970648058045e-62	-0.552035	0.11	0.202	1.20546461623397e-57	CD8 T cell	OSTM1
1.02357098583139e-61	-0.702244	0.07	0.148	1.23391482341974e-57	CD8 T cell	TBC1D7
1.02701472468925e-61	-0.473928	0.118	0.213	1.2380662506129e-57	CD8 T cell	PPIP5K2
1.07699926464672e-61	-0.969523	0.032	0.091	1.29832261353162e-57	CD8 T cell	ABCF2
1.20713501056542e-61	-0.434875	0.187	0.301	1.45520125523661e-57	CD8 T cell	2025-03-06
1.21333390495604e-61	-0.489901	0.133	0.234	1.46267402242451e-57	CD8 T cell	SFI1
1.36944020544597e-61	-0.588262	0.107	0.199	1.65086016766512e-57	CD8 T cell	MON2
1.37813530329534e-61	-0.372935	0.062	0.137	1.66134210812254e-57	CD8 T cell	DBT
1.71152443609659e-61	-1.03539	0.036	0.097	2.06324270771445e-57	CD8 T cell	TANGO6
1.99730386115893e-61	-1.32336	0.027	0.081	2.40774980462709e-57	CD8 T cell	CACNG8
2.05100147163587e-61	-0.390369	0.09	0.177	2.47248227405704e-57	CD8 T cell	WDR73
2.17347415448747e-61	-1.33935	0.029	0.085	2.62012309323465e-57	CD8 T cell	KANK2
2.28701534347104e-61	-1.09507	0.035	0.095	2.75699699655434e-57	CD8 T cell	ZNF684
2.32504147962276e-61	-0.25017	0.082	0.165	2.80283750368523e-57	CD8 T cell	FBXL20
2.33638964972753e-61	-0.600274	0.115	0.207	2.81651772274654e-57	CD8 T cell	TNFRSF25
2.46439944710205e-61	-1.04676	0.034	0.093	2.97083353348152e-57	CD8 T cell	RAD52
2.54687990100017e-61	-0.702009	0.057	0.129	3.0702637206557e-57	CD8 T cell	SLC35F6
3.19176476878402e-61	-0.346774	0.109	0.203	3.84767242876913e-57	CD8 T cell	SELL
3.23579948593759e-61	-0.485124	0.084	0.168	3.90075628029776e-57	CD8 T cell	LRRC41
3.38517483760283e-61	-1.04878	0.04	0.103	4.08082826673021e-57	CD8 T cell	AK1
3.45299512007882e-61	-0.418448	0.175	0.288	4.16258561725502e-57	CD8 T cell	CCDC90B
4.00238054741508e-61	-0.710329	0.077	0.157	4.82486974990888e-57	CD8 T cell	PAM
4.0716732258361e-61	-0.384723	0.131	0.231	4.90840207374542e-57	CD8 T cell	EXOSC6
4.62276685884882e-61	-0.534929	0.136	0.235	5.57274544834225e-57	CD8 T cell	TBC1D15
4.79267173371352e-61	-0.511514	0.129	0.226	5.77756577499164e-57	CD8 T cell	DDX39B
5.1430833020963e-61	-0.457984	0.145	0.248	6.19998692067709e-57	CD8 T cell	RAF1
5.63340341326902e-61	-1.43243	0.027	0.081	6.79106781469581e-57	CD8 T cell	MCOLN3
6.36045638348639e-61	-0.238731	0.104	0.196	7.66753017029284e-57	CD8 T cell	GK5
7.23902923753508e-61	-1.21025	0.04	0.102	8.72664974584854e-57	CD8 T cell	KIAA1841
9.082375673479e-61	-1.05688	0.034	0.093	1.09488038743789e-56	CD8 T cell	CNTLN
1.02619468891522e-60	-0.610669	0.1	0.187	1.2370776974873e-56	CD8 T cell	KDSR
1.1148157463136e-60	-0.805657	0.035	0.095	1.34391038218104e-56	CD8 T cell	SLC27A1
1.20549149437645e-60	-0.842579	0.07	0.146	1.45321999647081e-56	CD8 T cell	MCM4
1.31697575451035e-60	-1.45865	0.032	0.089	1.58761427206223e-56	CD8 T cell	SNX22
1.4279590931262e-60	0.242217763002626	0.855	0.83	1.72140468676364e-56	CD8 T cell	ZFP36L2
1.59996376445706e-60	-0.583073	0.112	0.204	1.92875631805298e-56	CD8 T cell	GANAB
1.71018879756483e-60	-1.17705	0.025	0.079	2.0616325954644e-56	CD8 T cell	ZNF555
1.77973073328889e-60	-0.790481	0.059	0.13	2.14546539897975e-56	CD8 T cell	ZNF317
1.8827335223978e-60	-1.21653	0.033	0.091	2.26963526125055e-56	CD8 T cell	P2RX5-TAX1BP3
2.05593043396652e-60	-1.24743	0.03	0.087	2.47842413814663e-56	CD8 T cell	IL6R
2.13385258478275e-60	-0.383792	0.074	0.153	2.57235929095561e-56	CD8 T cell	NOL9
2.13780048403718e-60	-0.439464	0.202	0.318	2.57711848350682e-56	CD8 T cell	TBL1XR1
2.27429831294242e-60	-1.24427	0.027	0.081	2.74166661625209e-56	CD8 T cell	ULK2
2.51318504962657e-60	-1.10207	0.03	0.086	3.02964457732483e-56	CD8 T cell	PLCD3
2.56372424534686e-60	-0.465439	0.106	0.196	3.09056957776564e-56	CD8 T cell	KDM2B
2.70829236031075e-60	-0.546269	0.115	0.207	3.26484644035461e-56	CD8 T cell	GNL2
2.82662996747742e-60	-0.639904	0.119	0.212	3.40750242579403e-56	CD8 T cell	PTPN11
2.88012857746491e-60	-0.933878	0.057	0.127	3.47199500013394e-56	CD8 T cell	RABGEF1
2.96183471767568e-60	-0.772313	0.061	0.133	3.57049175215803e-56	CD8 T cell	CEP152
3.28735264945995e-60	-0.55832	0.048	0.115	3.96290361892398e-56	CD8 T cell	MCM8
4.18424994558199e-60	-0.518626	0.071	0.148	5.04411330939909e-56	CD8 T cell	P3H1
4.23418802674452e-60	-1.49272	0.025	0.078	5.10431366624052e-56	CD8 T cell	PKD2L2
4.36294358429313e-60	-0.329252	0.129	0.227	5.25952849086537e-56	CD8 T cell	CYB5R4
4.38091095908916e-60	-0.427287	0.119	0.214	5.28118816118198e-56	CD8 T cell	ZNF101
5.09264085532744e-60	-1.59271	0.027	0.08	6.13917855109723e-56	CD8 T cell	FAM151B
5.12884552176373e-60	-0.434766	0.086	0.169	6.18282327648618e-56	CD8 T cell	SMIM14
5.86936754488927e-60	-0.597482	0.144	0.242	7.07552257536401e-56	CD8 T cell	IL6ST
5.92837040793993e-60	-1.13342	0.029	0.085	7.14665052677158e-56	CD8 T cell	MYLK
6.48449333099417e-60	-0.55554	0.178	0.282	7.81705671051348e-56	CD8 T cell	ANKRD10
6.60821613802428e-60	-0.545235	0.134	0.232	7.96620455438827e-56	CD8 T cell	DENND4A
7.04807115078047e-60	-0.644079	0.097	0.183	8.49644977226586e-56	CD8 T cell	RANGAP1
7.70356721726103e-60	-0.541208	0.124	0.219	9.28665028040817e-56	CD8 T cell	KLC1
8.16726550762443e-60	-0.581531	0.056	0.126	9.84563856944125e-56	CD8 T cell	PROSER3
8.52581213936819e-60	-0.631417	0.123	0.216	1.02778665340084e-55	CD8 T cell	ELP2
8.55701999033775e-60	-0.799612	0.046	0.111	1.03154875983522e-55	CD8 T cell	SFXN5
8.87096431925178e-60	-0.412413	0.075	0.153	1.0693947486858e-55	CD8 T cell	RAB3IP
9.51464942058421e-60	-0.839494	0.046	0.111	1.14699098765143e-55	CD8 T cell	ZNF519
9.72333211552659e-60	-1.14752	0.033	0.091	1.17214768652673e-55	CD8 T cell	SIAE
9.9546886477337e-60	-0.546093	0.105	0.194	1.2000377164843e-55	CD8 T cell	PSME4
1.23338692436836e-59	-1.3888	0.027	0.081	1.48684793732605e-55	CD8 T cell	PPP5D1
1.32258090747421e-59	-0.535448	0.091	0.176	1.59437128396016e-55	CD8 T cell	NME7
1.33210993294589e-59	-1.11116	0.028	0.083	1.60585852416627e-55	CD8 T cell	RNF215
1.51605624666509e-59	-0.367528	0.074	0.153	1.82760580535477e-55	CD8 T cell	ERCC4
1.52135116079465e-59	-0.81488	0.057	0.127	1.83398882433795e-55	CD8 T cell	SLC37A3
1.58610909251215e-59	-0.690993	0.042	0.105	1.91205451102339e-55	CD8 T cell	IRGQ
1.6208819152328e-59	-0.835156	0.048	0.114	1.95397314881314e-55	CD8 T cell	ZMYM6
1.97820470177858e-59	-0.794857	0.076	0.153	2.38472576799408e-55	CD8 T cell	WWP2
2.60485710593847e-59	-1.58505	0.023	0.073	3.14015524120882e-55	CD8 T cell	CSRP2
2.70044055606084e-59	-0.750863	0.039	0.1	3.25538109033134e-55	CD8 T cell	RGS13
2.72852183251302e-59	-0.315497	0.107	0.199	3.28923306909444e-55	CD8 T cell	ZNF480
2.72889401411472e-59	-0.286732	0.13	0.228	3.2896817340153e-55	CD8 T cell	DIS3
2.95672967060959e-59	-1.51635	0.025	0.077	3.56433761791986e-55	CD8 T cell	CD22
2.96556382171139e-59	-0.3839	0.18	0.291	3.57498718707308e-55	CD8 T cell	RBM23
3.01901092272653e-59	-1.34786	0.026	0.079	3.63941766734684e-55	CD8 T cell	TSPAN10
3.12364226712215e-59	-0.471031	0.085	0.167	3.76555075301575e-55	CD8 T cell	KLHL7
3.38280216556508e-59	-0.463789	0.292	0.412	4.0779680105887e-55	CD8 T cell	TANK
3.54824991755355e-59	-0.643927	0.077	0.155	4.2774152756108e-55	CD8 T cell	ARSG
3.62444155203988e-59	-0.531763	0.14	0.238	4.36926429098407e-55	CD8 T cell	CRLF3
3.91023260654899e-59	-0.577504	0.093	0.178	4.71378540719481e-55	CD8 T cell	HAUS2
3.9808348334952e-59	-0.761486	0.056	0.126	4.79889639177846e-55	CD8 T cell	KCTD10
3.99024569772028e-59	-1.69636	0.02	0.069	4.81024118860179e-55	CD8 T cell	ZKSCAN7
4.70919002989605e-59	-0.168725	0.091	0.178	5.67692858103969e-55	CD8 T cell	FCF1
4.79320747645114e-59	-0.698857	0.078	0.156	5.77821161286185e-55	CD8 T cell	NCBP1
5.18694273332405e-59	-0.505296	0.127	0.222	6.25285946502214e-55	CD8 T cell	ELMO1
5.23933993338868e-59	-0.319844	0.099	0.186	6.31602428970006e-55	CD8 T cell	CXCL13
5.31089381145581e-59	-1.43415	0.021	0.07	6.40228248970998e-55	CD8 T cell	FCRL2
5.37983308928573e-59	-0.556676	0.09	0.174	6.48538878913394e-55	CD8 T cell	CBWD1
5.88229603772362e-59	-0.546035	0.104	0.192	7.09110787347583e-55	CD8 T cell	SMC6
6.21792535019215e-59	-0.374257	0.217	0.337	7.49570900965664e-55	CD8 T cell	EIF4E
6.2202999082247e-59	-0.487691	0.196	0.306	7.49857153936487e-55	CD8 T cell	IST1
6.5741616484741e-59	-0.48649	0.152	0.253	7.92515186723552e-55	CD8 T cell	GLRX3
6.85571141015638e-59	-0.265997	0.14	0.241	8.26456010494351e-55	CD8 T cell	AGO3
6.91076573319027e-59	-0.731578	0.048	0.113	8.33092809136087e-55	CD8 T cell	CADM1
7.10406938007398e-59	-0.555151	0.117	0.209	8.56395563767918e-55	CD8 T cell	PSME3
8.2636698018973e-59	-0.352625	0.085	0.167	9.96185394618719e-55	CD8 T cell	METTL2B
8.40966816298239e-59	-0.622142	0.046	0.11	1.01378549704753e-54	CD8 T cell	SLC4A8
8.71912110684134e-59	-0.484842	0.164	0.269	1.05109004942972e-54	CD8 T cell	HUWE1
9.60445284478339e-59	-0.441617	0.088	0.171	1.15781679043864e-54	CD8 T cell	TTPAL
1.12574429984908e-58	-0.48152	0.108	0.198	1.35708475346807e-54	CD8 T cell	UTP6
1.13054433277104e-58	-1.15101	0.027	0.081	1.36287119315549e-54	CD8 T cell	CATSPERG
1.1923601565254e-58	-0.408221	0.065	0.139	1.43739016869137e-54	CD8 T cell	MAST3
1.27316419068264e-58	-0.600052	0.085	0.166	1.53479943186792e-54	CD8 T cell	CLASP2
1.28753340891687e-58	-0.614618	0.09	0.172	1.55212152444928e-54	CD8 T cell	PSEN1
1.34438928493416e-58	-0.614515	0.052	0.119	1.62066128298814e-54	CD8 T cell	RNF103
1.38065989038499e-58	-0.576554	0.067	0.142	1.6643854978591e-54	CD8 T cell	ATG10
1.40004857478081e-58	-0.475174	0.188	0.297	1.68775855689827e-54	CD8 T cell	RBM5
1.40673059285097e-58	-0.675992	0.104	0.19	1.69581372968184e-54	CD8 T cell	PVT1
1.45113415607761e-58	-0.691367	0.091	0.173	1.74934222515156e-54	CD8 T cell	ITPR1
1.52125241474638e-58	-0.540526	0.084	0.165	1.83386978597676e-54	CD8 T cell	UGGT1
1.52247599458576e-58	-0.545992	0.106	0.194	1.83534481147314e-54	CD8 T cell	NUMB
1.65195446810369e-58	-0.433744	0.146	0.247	1.99143111129899e-54	CD8 T cell	USP9X
1.84166664016056e-58	-0.835736	0.037	0.096	2.22012913471355e-54	CD8 T cell	CD3EAP
1.85424650610374e-58	-0.54147	0.142	0.24	2.23529416310806e-54	CD8 T cell	ZNF267
1.86419681966357e-58	-0.716238	0.056	0.125	2.24728926610443e-54	CD8 T cell	METTL6
1.88872382474117e-58	-0.346496	0.168	0.278	2.27685657072548e-54	CD8 T cell	NFAT5
1.96579555742082e-58	-0.493606	0.107	0.197	2.36976654447079e-54	CD8 T cell	CHFR
2.07345713753884e-58	-0.502038	0.051	0.118	2.49955257930307e-54	CD8 T cell	KIF1C
2.10575566566149e-58	-0.438304	0.125	0.219	2.53848845495492e-54	CD8 T cell	ADI1
2.14983846688934e-58	-0.723468	0.039	0.1	2.59163027183509e-54	CD8 T cell	ZNF785
2.51018782620053e-58	-1.23373	0.032	0.088	3.02603142448473e-54	CD8 T cell	KCNMB1
2.68463802376508e-58	-0.566567	0.075	0.152	3.2363311376488e-54	CD8 T cell	RUBCN
3.16371698812621e-58	-1.0494	0.034	0.092	3.81386082918615e-54	CD8 T cell	ANKS1B
3.66205535394197e-58	-1.14447	0.025	0.076	4.41460772917704e-54	CD8 T cell	PRSS27
3.85675245908194e-58	-0.294281	0.074	0.153	4.64931508942328e-54	CD8 T cell	GTF2IRD2B
3.88564669662147e-58	-1.05725	0.04	0.1	4.68414709277718e-54	CD8 T cell	NPIPA1
3.89588162966675e-58	-0.753375	0.06	0.13	4.69648530456327e-54	CD8 T cell	CNEP1R1
4.30376455894561e-58	-0.485798	0.084	0.164	5.18818817580893e-54	CD8 T cell	PNPT1
4.56456473174288e-58	-0.489578	0.104	0.192	5.50258278411604e-54	CD8 T cell	CORO7
5.25600703291492e-58	-0.5095	0.15	0.25	6.33611647817893e-54	CD8 T cell	CCNL2
5.87671779337998e-58	-0.421263	0.058	0.128	7.08438329991956e-54	CD8 T cell	DGKH
5.99014055527016e-58	-0.534314	0.069	0.143	7.22111443937818e-54	CD8 T cell	SOX4
6.86577925115387e-58	-0.444561	0.191	0.302	8.27669688726599e-54	CD8 T cell	TLK1
7.24449310194641e-58	-0.610405	0.064	0.137	8.7332364343964e-54	CD8 T cell	GOSR2
8.06946751781673e-58	-0.329636	0.121	0.216	9.72774309272807e-54	CD8 T cell	NGRN
9.50516053213317e-58	-1.3959	0.024	0.074	1.14584710214865e-53	CD8 T cell	GNG4
9.90616011739908e-58	-0.654721	0.067	0.14	1.19418760215246e-53	CD8 T cell	KLHL21
1.01286077486192e-57	-0.526264	0.067	0.141	1.22100366409604e-53	CD8 T cell	QRSL1
1.15702358084399e-57	-1.14705	0.035	0.092	1.39479192670743e-53	CD8 T cell	CHEK2
1.22294582157292e-57	-0.542212	0.076	0.154	1.47426118790616e-53	CD8 T cell	ABHD18
1.25408012983991e-57	-0.681151	0.093	0.175	1.51179359652201e-53	CD8 T cell	CTNNA1
1.31400288364427e-57	0.148087081816223	0.953	0.941	1.58403047623316e-53	CD8 T cell	RPS29
1.38330146134925e-57	-0.433823	0.195	0.306	1.66756991165652e-53	CD8 T cell	RBM6
1.72225746494937e-57	-1.45802	0.025	0.077	2.07618137399647e-53	CD8 T cell	RHD
1.85999665288811e-57	-0.768689	0.046	0.11	2.24222596505661e-53	CD8 T cell	TRABD2A
2.07787187661586e-57	-0.514722	0.094	0.178	2.50487454726041e-53	CD8 T cell	CEP135
2.24105307250847e-57	-0.93201	0.044	0.106	2.70158947890896e-53	CD8 T cell	NUBPL
2.40135599839993e-57	-0.751992	0.101	0.184	2.89483465607111e-53	CD8 T cell	STAM
2.62931731933096e-57	-0.356497	0.163	0.269	3.16964202845347e-53	CD8 T cell	PHC3
2.79792308982916e-57	-0.577977	0.11	0.198	3.37289628478905e-53	CD8 T cell	CENPK
2.87342556497326e-57	-0.40295	0.233	0.353	3.46391451857526e-53	CD8 T cell	SAR1A
2.92158375299834e-57	-0.789306	0.045	0.108	3.5219692142395e-53	CD8 T cell	HPSE
3.10095833311048e-57	-1.3117	0.03	0.085	3.73820527056469e-53	CD8 T cell	IFT81
3.23749937488035e-57	-0.989569	0.028	0.082	3.90280549641826e-53	CD8 T cell	ZNF850
3.33969440698655e-57	-0.918048	0.055	0.123	4.02600160762229e-53	CD8 T cell	GTSE1
3.60352971884435e-57	-0.498322	0.129	0.223	4.34405507606687e-53	CD8 T cell	USP4
3.62698098531424e-57	-0.522753	0.092	0.175	4.37232557779631e-53	CD8 T cell	RSPRY1
3.74775608131541e-57	-0.495735	0.108	0.196	4.51791995602572e-53	CD8 T cell	STAT6
3.86379859989093e-57	-0.279173	0.204	0.321	4.65780921216851e-53	CD8 T cell	ARIH1
3.9440157031344e-57	-0.411982	0.188	0.298	4.75451093012852e-53	CD8 T cell	JAK3
3.97326764497862e-57	-0.339455	0.193	0.308	4.78977414602172e-53	CD8 T cell	PAG1
4.01378156302548e-57	-0.679982	0.045	0.108	4.83861367422721e-53	CD8 T cell	ARSD
4.04928009242431e-57	-0.747112	0.077	0.154	4.8814071514175e-53	CD8 T cell	IDH3A
4.26794498974224e-57	-0.776899	0.077	0.153	5.14500768513427e-53	CD8 T cell	RARS2
4.38925662673785e-57	-1.39238	0.025	0.076	5.29124886353247e-53	CD8 T cell	MEIOC
4.40521504126167e-57	-1.14669	0.038	0.096	5.31048673224094e-53	CD8 T cell	SHCBP1
4.57390193699983e-57	-0.595279	0.062	0.132	5.51383878505329e-53	CD8 T cell	HAUS8
5.04557683489758e-57	-1.40201	0.03	0.084	6.08244287446903e-53	CD8 T cell	NOMO2
5.93317537803792e-57	-0.753675	0.061	0.13	7.15244291822471e-53	CD8 T cell	TMEM68
5.93421295158665e-57	-1.11184	0.035	0.092	7.1536937131377e-53	CD8 T cell	LRRC8B
6.34355176658787e-57	0.447740989014034	0.788	0.764	7.64715165462168e-53	CD8 T cell	JUN
6.9342641677629e-57	-0.366699	0.19	0.301	8.35925545423818e-53	CD8 T cell	LMNA
7.39844836273627e-57	-0.610771	0.111	0.198	8.91882950127857e-53	CD8 T cell	MCM6
7.44892025543489e-57	-1.37297	0.028	0.08	8.97967336792676e-53	CD8 T cell	NLN
7.75782628427193e-57	-0.478672	0.133	0.228	9.35205958568981e-53	CD8 T cell	HNRNPH2
7.92377658057268e-57	-0.611571	0.046	0.109	9.55211266788036e-53	CD8 T cell	SETD7
8.77448682105322e-57	-1.12184	0.028	0.08	1.05776438627797e-52	CD8 T cell	CCDC180
8.92678082054847e-57	-0.837877	0.06	0.129	1.07612342791712e-52	CD8 T cell	MRPS24
9.29944987221314e-57	-0.76769	0.062	0.132	1.12104868209529e-52	CD8 T cell	NR2C1
9.85659777017904e-57	-0.491562	0.056	0.124	1.18821286119508e-52	CD8 T cell	SLC33A1
9.99988122801058e-57	-1.19652	0.024	0.074	1.20548568203668e-52	CD8 T cell	ZBED2
1.08990355151666e-56	-1.43342	0.025	0.075	1.31387873135333e-52	CD8 T cell	CD274
1.15508778439029e-56	-0.530433	0.105	0.191	1.3924583240825e-52	CD8 T cell	POC1B
1.16307879246996e-56	-0.569559	0.079	0.156	1.40209148432254e-52	CD8 T cell	BAG4
1.34547154839285e-56	-0.248123	0.046	0.109	1.62196595158758e-52	CD8 T cell	ZNF844
1.41843161485355e-56	-0.985005	0.03	0.085	1.70991931170595e-52	CD8 T cell	MSR1
1.43142472060035e-56	-0.589133	0.053	0.119	1.72558250068373e-52	CD8 T cell	EEF2K
1.46791852933631e-56	-0.615053	0.114	0.202	1.76957578711492e-52	CD8 T cell	RRM1
1.61990684585422e-56	-0.554099	0.079	0.156	1.95279770267727e-52	CD8 T cell	ZNF266
1.84314389848901e-56	-1.05146	0.04	0.1	2.2219099696285e-52	CD8 T cell	NCAPG2
1.90671239709647e-56	-0.513765	0.051	0.117	2.29854179469979e-52	CD8 T cell	IBA57
1.93919555033416e-56	-1.65699	0.023	0.071	2.33770023592783e-52	CD8 T cell	SHISA2
1.96573533604268e-56	-0.762058	0.058	0.127	2.36969394759945e-52	CD8 T cell	TUBE1
2.19577053159867e-56	-0.388779	0.067	0.14	2.6470013758422e-52	CD8 T cell	PIAS2
2.25026905891092e-56	-0.40576	0.103	0.19	2.71269935051711e-52	CD8 T cell	MR1
2.32565600360137e-56	-1.59834	0.016	0.06	2.80357831234146e-52	CD8 T cell	SLC15A2
2.6009489212697e-56	-0.582415	0.063	0.133	3.13544392459063e-52	CD8 T cell	LIN52
2.69703686373293e-56	-0.569312	0.066	0.137	3.25127793923004e-52	CD8 T cell	GTF2H2
2.92569236878869e-56	-0.570295	0.068	0.141	3.52692215057477e-52	CD8 T cell	SLC25A44
2.98482868872302e-56	-1.0179	0.021	0.068	3.5982109842556e-52	CD8 T cell	ISPD
3.08024692746073e-56	0.161839073929705	0.944	0.926	3.71323767105392e-52	CD8 T cell	ACTG1
3.47040215088579e-56	-0.354963	0.153	0.255	4.18356979289282e-52	CD8 T cell	COMMD4
3.6607721455481e-56	-0.515712	0.132	0.226	4.41306082145823e-52	CD8 T cell	NXF1
3.82586412668768e-56	-1.46112	0.019	0.065	4.612079204722e-52	CD8 T cell	SLC46A1
3.89953625661235e-56	-0.508433	0.1	0.185	4.70089095734619e-52	CD8 T cell	OAZ2
3.96099225815401e-56	-0.445962	0.115	0.205	4.77497616720466e-52	CD8 T cell	PTPRJ
4.46016445797648e-56	-0.691936	0.074	0.149	5.37672825409064e-52	CD8 T cell	GPR89A
4.6272379581156e-56	-0.748304	0.033	0.088	5.57813535850835e-52	CD8 T cell	SCRG1
5.46903518014374e-56	-0.632327	0.112	0.199	6.59292190966328e-52	CD8 T cell	IGFLR1
6.05343194971958e-56	-0.472923	0.124	0.216	7.29741221538695e-52	CD8 T cell	CASC4
6.27782136506958e-56	-0.936405	0.032	0.086	7.56791365559138e-52	CD8 T cell	SPIRE2
6.94926045340239e-56	-0.354209	0.158	0.259	8.37733347657658e-52	CD8 T cell	MRPL42
7.42527527187588e-56	-0.699737	0.064	0.135	8.95116934024638e-52	CD8 T cell	FAM122C
7.46801030886383e-56	-0.452933	0.066	0.138	9.00268642733535e-52	CD8 T cell	BORCS8
7.64157799287839e-56	-0.586658	0.048	0.112	9.21192227041491e-52	CD8 T cell	LINC00954
7.76324572806498e-56	-0.535107	0.084	0.163	9.35859272518233e-52	CD8 T cell	TULP4
7.78054912586449e-56	-0.645727	0.07	0.144	9.37945197122965e-52	CD8 T cell	NF2
8.25689268337106e-56	-0.860753	0.06	0.128	9.95368412980381e-52	CD8 T cell	NUP188
8.81015895289387e-56	-1.11986	0.041	0.1	1.06206466177136e-51	CD8 T cell	KIF23
1.00683135460882e-55	-0.860691	0.068	0.139	1.21373519798093e-51	CD8 T cell	GTF3C3
1.04535417430468e-55	-0.648042	0.065	0.136	1.26017445712429e-51	CD8 T cell	NUDT19
1.08264987131097e-55	-0.744564	0.033	0.088	1.30513441986538e-51	CD8 T cell	ZFYVE26
1.13991831678416e-55	-0.731934	0.063	0.132	1.37417153088331e-51	CD8 T cell	HSPBAP1
1.16142477366541e-55	-0.572243	0.071	0.144	1.40009756465366e-51	CD8 T cell	CBWD2
1.17661326560502e-55	-1.21887	0.021	0.068	1.41840729168685e-51	CD8 T cell	ITSN1
1.19635722077714e-55	0.180124101567669	0.909	0.889	1.44220862964684e-51	CD8 T cell	RPL27
1.36657486859547e-55	-1.05495	0.034	0.089	1.64740600409184e-51	CD8 T cell	LINC00665
1.38448986961017e-55	-0.486421	0.151	0.25	1.66900253781506e-51	CD8 T cell	NPEPPS
1.39328182641613e-55	-0.866001	0.055	0.121	1.67960124174465e-51	CD8 T cell	RAB30
1.40637863366677e-55	-0.893501	0.032	0.087	1.6953894428853e-51	CD8 T cell	FAM161B
1.43250761430949e-55	-0.604656	0.107	0.192	1.72688792905009e-51	CD8 T cell	TAB2
1.5313622846495e-55	-1.19464	0.028	0.08	1.84605723414497e-51	CD8 T cell	TMEM241
1.53393744009072e-55	-0.396399	0.127	0.221	1.84916158402936e-51	CD8 T cell	LONP2
1.54915903547133e-55	-0.78583	0.048	0.111	1.86751121726069e-51	CD8 T cell	CLN6
1.56819675417523e-55	-0.553476	0.082	0.159	1.89046118715824e-51	CD8 T cell	NUP93
1.66182997883146e-55	-0.602797	0.117	0.204	2.00333603948133e-51	CD8 T cell	HBS1L
1.68029917470984e-55	-0.310551	0.118	0.209	2.02560065511271e-51	CD8 T cell	RBM28
1.70510452984745e-55	-0.343438	0.102	0.188	2.0555035107311e-51	CD8 T cell	DFFA
1.88406352516226e-55	-0.613829	0.042	0.102	2.2712385795831e-51	CD8 T cell	ZNF773
1.88770474170799e-55	-0.424926	0.24	0.355	2.27562806612899e-51	CD8 T cell	PSMB4
2.05751483132924e-55	-0.485342	0.063	0.134	2.4803341291674e-51	CD8 T cell	ITGAX
2.14243822750955e-55	-0.366086	0.106	0.193	2.58270928326276e-51	CD8 T cell	NPAT
2.17257409701864e-55	-0.434003	0.185	0.292	2.61903807395598e-51	CD8 T cell	MVP
2.27695625893255e-55	-0.201091	0.161	0.266	2.74487077014319e-51	CD8 T cell	TMEM106B
2.5721927788875e-55	-0.385345	0.118	0.209	3.10077839494888e-51	CD8 T cell	TRPM7
2.5771640561859e-55	-1.71491	0.019	0.065	3.10677126973211e-51	CD8 T cell	SLITRK4
2.69783358060117e-55	-0.411851	0.167	0.271	3.25223838141471e-51	CD8 T cell	CD5
2.78345541097859e-55	-1.23704	0.023	0.071	3.35545549793469e-51	CD8 T cell	TGM2
2.78527004500293e-55	-1.27469	0.022	0.07	3.35764303925104e-51	CD8 T cell	KREMEN1
3.00806331032035e-55	-0.908803	0.056	0.122	3.62622032059119e-51	CD8 T cell	MED24
3.16749881962622e-55	-1.14424	0.032	0.086	3.81841982705941e-51	CD8 T cell	ZNF470
3.2046356369651e-55	-0.447618	0.065	0.135	3.86318826036143e-51	CD8 T cell	NHLRC2
3.32972470606051e-55	-0.852866	0.053	0.117	4.01398313315594e-51	CD8 T cell	CLEC16A
3.45437422363575e-55	0.133209247037916	0.994	0.992	4.16424812659289e-51	CD8 T cell	ACTB
4.00892448908998e-55	-1.34165	0.028	0.08	4.83275847159797e-51	CD8 T cell	ACSM3
4.07154426540389e-55	-1.26575	0.029	0.081	4.90824661194439e-51	CD8 T cell	KCTD1
4.56635792811962e-55	-0.437152	0.067	0.139	5.5047444823482e-51	CD8 T cell	TSC1
4.619301248715e-55	-0.675124	0.048	0.111	5.56856765532593e-51	CD8 T cell	AP5S1
4.62247113059158e-55	-0.63146	0.089	0.168	5.57238894792815e-51	CD8 T cell	ATP6V1B2
5.34479908378059e-55	-0.486383	0.188	0.291	6.4431552954975e-51	CD8 T cell	CD58
5.5841660977402e-55	-0.23563	0.124	0.218	6.73171223082581e-51	CD8 T cell	GPR155
5.64691045863061e-55	-0.982567	0.05	0.113	6.8073505578792e-51	CD8 T cell	PHKA2
6.54205103936415e-55	-1.30062	0.023	0.071	7.88644252795349e-51	CD8 T cell	CAPS2
7.09142380636231e-55	-0.436001	0.159	0.26	8.54871139856976e-51	CD8 T cell	KARS
7.09909131330079e-55	-0.651738	0.062	0.131	8.5579545781841e-51	CD8 T cell	YEATS2
7.18214245508417e-55	0.408034747393763	0.679	0.644	8.65807272960397e-51	CD8 T cell	TXNIP
7.27753708022256e-55	-0.742814	0.046	0.108	8.7730709502083e-51	CD8 T cell	PLOD1
7.3560196527187e-55	-0.509963	0.057	0.125	8.8676816913524e-51	CD8 T cell	ACADSB
7.79263814167947e-55	-0.384874	0.204	0.314	9.3940252797946e-51	CD8 T cell	SPPL2A
8.21842227637251e-55	-0.812898	0.046	0.107	9.90730805416706e-51	CD8 T cell	SLC25A19
8.26583803622942e-55	-1.02674	0.031	0.085	9.96446775267457e-51	CD8 T cell	TINAGL1
9.16804089038403e-55	-0.425748	0.059	0.128	1.10520732933579e-50	CD8 T cell	GFOD2
9.38457478494431e-55	-0.399089	0.082	0.159	1.13131049032504e-50	CD8 T cell	CHD7
9.42640501674971e-55	-0.541997	0.046	0.108	1.13635312476918e-50	CD8 T cell	MORC2
9.90144408945348e-55	-0.517853	0.055	0.121	1.19361908498362e-50	CD8 T cell	SPATA5
9.92972506430852e-55	-0.536785	0.063	0.133	1.19702835650239e-50	CD8 T cell	ELP4
1.07282469342346e-54	-0.644159	0.074	0.147	1.29329016792198e-50	CD8 T cell	MICAL2
1.1746585007231e-54	-0.583773	0.069	0.142	1.41605082262169e-50	CD8 T cell	GDAP2
1.25634983336418e-54	-1.10323	0.029	0.081	1.51452972412052e-50	CD8 T cell	ZNF154
1.28637133361139e-54	-0.605189	0.12	0.208	1.55072064266854e-50	CD8 T cell	EZH2
1.53088312771372e-54	-0.387811	0.139	0.236	1.84547961045889e-50	CD8 T cell	DPF2
1.54575127507397e-54	-1.22897	0.037	0.094	1.86340316210167e-50	CD8 T cell	LAPTM4B
1.5619362682037e-54	-1.04995	0.029	0.081	1.88291417131956e-50	CD8 T cell	ZNF546
1.65243416302112e-54	-0.643419	0.05	0.114	1.99200938352195e-50	CD8 T cell	DHX57
1.66937891147591e-54	0.520918211792288	0.754	0.74	2.01243627778421e-50	CD8 T cell	DUSP1
1.74964345470419e-54	-0.607248	0.079	0.154	2.1091951846459e-50	CD8 T cell	RRP1
1.82786002104274e-54	-0.863117	0.038	0.096	2.20348525536703e-50	CD8 T cell	PRRG4
1.98610219137412e-54	-0.806665	0.058	0.125	2.3942461917015e-50	CD8 T cell	CTC1
2.05004393217627e-54	-0.266822	0.067	0.139	2.4713279602385e-50	CD8 T cell	FOXK1
2.06584780642874e-54	-0.519793	0.079	0.155	2.49037953064985e-50	CD8 T cell	MEMO1
2.11822800712833e-54	-1.00027	0.037	0.093	2.55352386259321e-50	CD8 T cell	ACAD10
2.30194619881874e-54	-0.587214	0.078	0.153	2.77499614267599e-50	CD8 T cell	ENTPD4
2.50703486300935e-54	-1.46799	0.024	0.072	3.02223052735777e-50	CD8 T cell	DBF4B
2.61883932093484e-54	-0.427987	0.087	0.167	3.15701080138694e-50	CD8 T cell	METTL21A
2.92409752447609e-54	-0.479651	0.125	0.216	3.52499956575593e-50	CD8 T cell	MKLN1
2.9260776538116e-54	-1.19738	0.031	0.083	3.52738661166988e-50	CD8 T cell	ZNF532
2.95474305567394e-54	-1.24192	0.022	0.069	3.56194275361493e-50	CD8 T cell	MARC1
3.04943564107682e-54	-0.509327	0.056	0.122	3.67609466531811e-50	CD8 T cell	MAN1C1
3.12642681029081e-54	-0.647797	0.078	0.152	3.76890751980557e-50	CD8 T cell	PMM2
3.36625259795325e-54	-0.359287	0.19	0.301	4.05801750683264e-50	CD8 T cell	SMC5
3.3900852794088e-54	-1.02237	0.031	0.083	4.08674780432731e-50	CD8 T cell	ZNF225
3.72900338743297e-54	-1.14644	0.032	0.086	4.49531358355044e-50	CD8 T cell	GRPEL2
3.80910893880753e-54	-0.509171	0.128	0.218	4.59188082573248e-50	CD8 T cell	UBA6
4.36483734379735e-54	-0.502652	0.071	0.144	5.2618114179477e-50	CD8 T cell	MAP4K2
4.44584119409952e-54	-0.393643	0.062	0.131	5.35946155948697e-50	CD8 T cell	NCOA6
4.75678666865691e-54	-1.38629	0.025	0.074	5.73430632906591e-50	CD8 T cell	LSAMP
4.88885346017157e-54	-1.11042	0.039	0.097	5.89351284623683e-50	CD8 T cell	CRADD
4.97430216664451e-54	-1.1357	0.027	0.078	5.99652126188995e-50	CD8 T cell	PTK7
5.07573563263954e-54	-0.520694	0.131	0.222	6.11879930514696e-50	CD8 T cell	ZC3H7A
5.2464708853198e-54	-0.694477	0.063	0.131	6.32462065225302e-50	CD8 T cell	XPOT
5.24849016617007e-54	-0.534879	0.119	0.206	6.32705489531802e-50	CD8 T cell	EED
6.57279947608465e-54	-0.390431	0.074	0.147	7.92350976842005e-50	CD8 T cell	UBE2W
6.93316955023083e-54	-0.457917	0.075	0.149	8.35793589280327e-50	CD8 T cell	ABI2
7.63200991109179e-54	-0.679643	0.059	0.126	9.20038794782116e-50	CD8 T cell	ZNF544
7.77212067678957e-54	-1.24104	0.026	0.076	9.36929147586983e-50	CD8 T cell	ARPIN
7.86019153477348e-54	-0.698711	0.065	0.135	9.47546089516943e-50	CD8 T cell	RBM19
9.17262088494739e-54	-1.5419	0.023	0.07	1.10575944768041e-49	CD8 T cell	DRC3
9.22034683399268e-54	-1.43037	0.025	0.074	1.11151281083782e-49	CD8 T cell	RAMP2-AS1
9.49905040247234e-54	-0.539077	0.134	0.226	1.14511052601804e-49	CD8 T cell	AP1G2
9.70415485105135e-54	-0.456356	0.079	0.154	1.16983586729424e-49	CD8 T cell	WDFY2
1.03967688151091e-53	-0.877969	0.061	0.128	1.25333048066141e-49	CD8 T cell	CLSPN
1.04585544530038e-53	-1.15658	0.033	0.087	1.26077873930961e-49	CD8 T cell	PTK2
1.10532837702294e-53	-0.503496	0.058	0.125	1.33247335850116e-49	CD8 T cell	PCYOX1
1.20224306060825e-53	-0.2866	0.09	0.171	1.44930400956325e-49	CD8 T cell	DCAF10
1.20723594859844e-53	-0.441588	0.173	0.274	1.45532293603542e-49	CD8 T cell	TSPYL1
1.35419280849665e-53	-0.529863	0.128	0.218	1.63247943064271e-49	CD8 T cell	API5
1.41642973999023e-53	-0.734467	0.062	0.13	1.70750605155823e-49	CD8 T cell	KAT2B
1.43204428247442e-53	-0.424416	0.131	0.223	1.72632938252291e-49	CD8 T cell	UBR4
1.43829895018931e-53	-0.736616	0.06	0.126	1.73386938445321e-49	CD8 T cell	ASH2L
1.43936365967564e-53	-0.410434	0.208	0.318	1.73515289173898e-49	CD8 T cell	MTHFD2
1.63795680515232e-53	-0.956296	0.028	0.078	1.97455692861112e-49	CD8 T cell	TCTN2
1.64928543272098e-53	-0.45497	0.089	0.167	1.98821358914514e-49	CD8 T cell	NF1
1.74646708118099e-53	-0.380015	0.076	0.15	2.10536606636369e-49	CD8 T cell	TMEM116
1.7597435053611e-53	-1.22525	0.027	0.078	2.1213707957128e-49	CD8 T cell	EVI5
2.09685594809593e-53	-0.736507	0.066	0.134	2.52775984542965e-49	CD8 T cell	FNDC3B
2.19546189687467e-53	-0.639473	0.062	0.13	2.64662931668242e-49	CD8 T cell	RPUSD4
2.29326203402305e-53	-1.00829	0.039	0.096	2.76452738201479e-49	CD8 T cell	TIAM2
2.29840399699497e-53	0.369594175719155	0.823	0.81	2.77072601837744e-49	CD8 T cell	JUNB
2.33819774233055e-53	-0.671039	0.092	0.171	2.81869737837948e-49	CD8 T cell	PHKB
2.58324945036561e-53	0.246657183005294	0.77	0.715	3.11410721241574e-49	CD8 T cell	TOMM7
2.63828479502896e-53	-0.534157	0.1	0.182	3.18045232040741e-49	CD8 T cell	SEC23A
2.67462509495337e-53	0.158789617597551	0.932	0.921	3.22426055196629e-49	CD8 T cell	SH3BGRL3
2.93846298585617e-53	-1.57764	0.019	0.064	3.54231712944961e-49	CD8 T cell	NOG
2.99989548055098e-53	-1.73996	0.016	0.059	3.61637400180421e-49	CD8 T cell	SLC47A1
3.0347376488409e-53	-0.305919	0.174	0.28	3.6583762356777e-49	CD8 T cell	RAB21
3.0466665841884e-53	-0.4314	0.137	0.23	3.67275656723911e-49	CD8 T cell	DCAF13
3.06019841295613e-53	-0.797973	0.036	0.091	3.68906918681861e-49	CD8 T cell	ZNF829
3.15054581532131e-53	-0.353098	0.131	0.224	3.79798298036984e-49	CD8 T cell	VRK3
3.23699792755951e-53	-1.47628	0.02	0.066	3.90220100167299e-49	CD8 T cell	ATP6V0D2
3.24363358789988e-53	-0.406437	0.062	0.131	3.91020029021331e-49	CD8 T cell	WDR3
3.30897069362524e-53	-0.354484	0.082	0.159	3.98896417116523e-49	CD8 T cell	MYO9A
3.90616042977239e-53	-0.853334	0.039	0.095	4.70887639809062e-49	CD8 T cell	RSPH3
4.06201764463314e-53	-0.788095	0.039	0.095	4.89676227060525e-49	CD8 T cell	METTL7A
4.13474254679845e-53	-0.547197	0.059	0.126	4.98443214016554e-49	CD8 T cell	TXNRD2
4.1903881236242e-53	-0.467435	0.151	0.246	5.05151288302897e-49	CD8 T cell	GPCPD1
4.26854947792806e-53	-0.296298	0.064	0.133	5.14573639564227e-49	CD8 T cell	RREB1
4.41945253967404e-53	-0.547027	0.109	0.193	5.32765003657705e-49	CD8 T cell	VTI1A
4.52391252290673e-53	-1.51406	0.021	0.067	5.45357654636406e-49	CD8 T cell	SLC24A4
4.57719805976415e-53	-0.79142	0.044	0.103	5.51781226104568e-49	CD8 T cell	POLA2
4.68269766699912e-53	-0.416974	0.117	0.204	5.64499203756744e-49	CD8 T cell	CUL4A
5.1299168307476e-53	-0.533584	0.076	0.15	6.18411473946623e-49	CD8 T cell	ZNF675
5.17634643241828e-53	-0.760666	0.068	0.137	6.24008562428023e-49	CD8 T cell	RFWD3
5.59715216194629e-53	-0.908955	0.038	0.094	6.74736693122625e-49	CD8 T cell	TRAF3IP2
6.42524841191102e-53	-1.41656	0.025	0.073	7.74563696055873e-49	CD8 T cell	EPHX2
6.438210243556e-53	-0.448908	0.156	0.254	7.76126244860676e-49	CD8 T cell	ZPR1
6.45817568737531e-53	-0.405157	0.078	0.153	7.78533079113094e-49	CD8 T cell	EPS15L1
6.69897457125234e-53	-1.16694	0.026	0.076	8.0756138456447e-49	CD8 T cell	DENND2C
6.92093775305924e-53	-0.24161	0.24	0.362	8.34319046131292e-49	CD8 T cell	USP8
6.9986974108707e-53	-0.780771	0.054	0.118	8.43692972880463e-49	CD8 T cell	PSPH
7.02048726916796e-53	-0.482929	0.065	0.134	8.46319740298197e-49	CD8 T cell	PLA2G12A
7.188285849014e-53	-0.399752	0.145	0.241	8.66547859098638e-49	CD8 T cell	PIGT
7.25094552753423e-53	-0.542314	0.097	0.178	8.74101483344252e-49	CD8 T cell	GFPT1
7.28442632159208e-53	-0.468531	0.093	0.173	8.78137593067925e-49	CD8 T cell	IKBKB
7.34610296412951e-53	-0.692206	0.044	0.104	8.85572712325813e-49	CD8 T cell	ARHGAP11B
7.53270958294375e-53	-0.986661	0.038	0.094	9.0806814022387e-49	CD8 T cell	KCNN4
8.26251795807518e-53	-1.36296	0.024	0.072	9.96046539845963e-49	CD8 T cell	CD163
8.41086974561289e-53	-0.456582	0.118	0.205	1.01393034783363e-48	CD8 T cell	LCOR
8.56486007939596e-53	-0.262983	0.096	0.178	1.03249388257118e-48	CD8 T cell	LYRM7
8.66945842593958e-53	-0.689158	0.114	0.198	1.04510321324702e-48	CD8 T cell	MCM7
8.68542848301802e-53	-0.611846	0.078	0.152	1.04702840362782e-48	CD8 T cell	LRRC8C
8.81561237676971e-53	-1.17593	0.036	0.091	1.06272207201959e-48	CD8 T cell	POU2AF1
8.90578750430528e-53	-0.736223	0.04	0.097	1.073592683644e-48	CD8 T cell	PTCD1
9.04012101149714e-53	-0.595256	0.11	0.194	1.08978658793598e-48	CD8 T cell	VEZT
9.07214875797692e-53	-0.491928	0.088	0.166	1.09364753277412e-48	CD8 T cell	ZNF493
9.14320137388832e-53	-1.0691	0.03	0.081	1.10221292562224e-48	CD8 T cell	LPIN3
9.63468941139553e-53	-0.364684	0.27	0.394	1.16146180854373e-48	CD8 T cell	SERPINB9
1.04067770195151e-52	-0.558176	0.098	0.178	1.25453696970255e-48	CD8 T cell	UBAP2L
1.11550457073519e-52	-1.29581	0.026	0.075	1.34474076002128e-48	CD8 T cell	WDR19
1.2789200397003e-52	-0.829731	0.05	0.112	1.54173810785872e-48	CD8 T cell	HKR1
1.29621662907598e-52	-0.613691	0.053	0.117	1.56258914635109e-48	CD8 T cell	DCAKD
1.30485724211408e-52	-0.510144	0.13	0.219	1.57300540536853e-48	CD8 T cell	PPP6R3
1.45228297627749e-52	-0.552983	0.124	0.212	1.75072712790252e-48	CD8 T cell	LGALS8
1.49409682352878e-52	-0.43781	0.084	0.16	1.80113372076395e-48	CD8 T cell	NMD3
1.64472444073909e-52	-0.484679	0.114	0.2	1.98271531331097e-48	CD8 T cell	GNB5
1.64489552948282e-52	-0.542846	0.078	0.151	1.98292156079154e-48	CD8 T cell	MCCC2
1.64511241636625e-52	-0.886477	0.038	0.094	1.98318301792951e-48	CD8 T cell	ASRGL1
1.68075520027028e-52	-0.12069	0.106	0.192	2.02615039392583e-48	CD8 T cell	ATP5S
1.73871313054461e-52	-1.4687	0.021	0.066	2.09601867887152e-48	CD8 T cell	NRG4
1.7775643651721e-52	-0.49258	0.132	0.223	2.14285384221496e-48	CD8 T cell	PMF1
2.05101431350981e-52	-0.779045	0.045	0.104	2.47249775493608e-48	CD8 T cell	TBC1D32
2.16042139750351e-52	-0.422188	0.232	0.342	2.60438799469048e-48	CD8 T cell	CPNE1
2.19770867136946e-52	-1.90712	0.013	0.052	2.64933780333589e-48	CD8 T cell	KATNAL2
2.25599207231838e-52	-0.339117	0.113	0.2	2.7195984431798e-48	CD8 T cell	SYT11
2.33934255962295e-52	-0.57476	0.086	0.162	2.82007745562547e-48	CD8 T cell	MICAL1
2.37025339796848e-52	-0.510657	0.123	0.211	2.857340471251e-48	CD8 T cell	PDS5B
2.39834608676698e-52	-1.40156	0.024	0.071	2.89120620759759e-48	CD8 T cell	ZNF667
2.69421866628554e-52	-0.541054	0.072	0.143	3.24788060220722e-48	CD8 T cell	SAMD8
2.74987760383416e-52	-0.440667	0.089	0.167	3.31497745142208e-48	CD8 T cell	ING5
2.76415248088303e-52	-0.39692	0.057	0.122	3.33218581570449e-48	CD8 T cell	SMYD4
2.90995424557234e-52	-0.584863	0.105	0.187	3.50794984303746e-48	CD8 T cell	MKNK1
2.93772175792525e-52	-0.648439	0.068	0.138	3.54142357917889e-48	CD8 T cell	TGIF2
2.9782206502192e-52	-0.859685	0.034	0.087	3.59024499383924e-48	CD8 T cell	SLC38A7
3.08777312243649e-52	-0.413085	0.111	0.196	3.72231049909719e-48	CD8 T cell	ATL3
3.22592500681661e-52	-0.467266	0.16	0.257	3.88885259571743e-48	CD8 T cell	IMMT
3.53614581792602e-52	-1.19685	0.028	0.078	4.26282378350982e-48	CD8 T cell	EFCAB5
3.76798689764841e-52	-0.943793	0.046	0.106	4.54230820511516e-48	CD8 T cell	CCDC141
4.10210533864892e-52	-0.617534	0.053	0.116	4.94508798574127e-48	CD8 T cell	TAB3
4.10307492270599e-52	-0.653	0.107	0.188	4.94625681932207e-48	CD8 T cell	NDEL1
4.20771275105428e-52	-0.722539	0.034	0.087	5.07239772139593e-48	CD8 T cell	SERAC1
4.2282186419552e-52	-0.657187	0.078	0.151	5.097117572877e-48	CD8 T cell	NSF
4.27302364912056e-52	-0.837	0.056	0.121	5.15113000901483e-48	CD8 T cell	RRP12
4.44718066287198e-52	-0.415194	0.1	0.182	5.36107628909217e-48	CD8 T cell	DHX8
4.72167312743279e-52	-0.42197	0.065	0.133	5.69197695512022e-48	CD8 T cell	ARID3A
4.77759656864347e-52	-0.565311	0.06	0.126	5.7593926634997e-48	CD8 T cell	TMEM63A
5.42545176540843e-52	-1.59856	0.014	0.054	6.54038210319986e-48	CD8 T cell	KSR2
5.81017369112315e-52	-0.515446	0.089	0.166	7.00416438464896e-48	CD8 T cell	APPBP2
6.05277155310723e-52	-0.482955	0.129	0.218	7.29661610727077e-48	CD8 T cell	SPG11
6.11480795505528e-52	-1.43693	0.024	0.072	7.37140098981914e-48	CD8 T cell	UNC13C
6.65865464357308e-52	-0.627462	0.087	0.162	8.02700817282735e-48	CD8 T cell	APOL2
6.88483081994444e-52	-0.522951	0.072	0.143	8.29966355344302e-48	CD8 T cell	RAB2B
6.89297937959556e-52	-0.76934	0.067	0.135	8.30948664210244e-48	CD8 T cell	ENDOV
7.05356705107703e-52	-0.592532	0.11	0.193	8.50307508007336e-48	CD8 T cell	ASCC2
8.58474370904907e-52	-0.551282	0.09	0.167	1.03489085412587e-47	CD8 T cell	FAM126A
8.85201857985683e-52	-0.726382	0.056	0.12	1.06711083980174e-47	CD8 T cell	PPP2R1B
9.60117115383327e-52	-0.897564	0.034	0.087	1.1574211825946e-47	CD8 T cell	ZNF483
9.7601031779974e-52	-0.23286	0.109	0.195	1.17658043810759e-47	CD8 T cell	SH3BP2
1.00781767866887e-51	-0.497892	0.093	0.172	1.21492421163532e-47	CD8 T cell	GPR132
1.05641092600478e-51	-0.296901	0.062	0.129	1.27350337129877e-47	CD8 T cell	SH2D3A
1.08285649726082e-51	-1.17736	0.023	0.07	1.30538350744791e-47	CD8 T cell	CLMN
1.11516576053291e-51	-0.893292	0.039	0.096	1.34433232432242e-47	CD8 T cell	VPS54
1.12953710781924e-51	-0.432119	0.102	0.184	1.3616569834761e-47	CD8 T cell	LYRM4
1.13498173326082e-51	-0.734909	0.07	0.139	1.36822047944592e-47	CD8 T cell	ARNT
1.19974115951427e-51	-0.309599	0.154	0.253	1.44628796779446e-47	CD8 T cell	LARS
1.20938290284414e-51	-1.34504	0.027	0.076	1.45791108937861e-47	CD8 T cell	ABO
1.22870850727944e-51	-0.532769	0.091	0.168	1.48120810552536e-47	CD8 T cell	NUP88
1.39076031279394e-51	-0.510728	0.054	0.117	1.6765615570731e-47	CD8 T cell	CPPED1
1.40597081663124e-51	-1.45106	0.023	0.07	1.69489781944896e-47	CD8 T cell	FCAR
1.53981887584664e-51	-0.802298	0.03	0.08	1.85625165483313e-47	CD8 T cell	ZNF554
1.68634956249647e-51	-1.49083	0.025	0.073	2.0328943975895e-47	CD8 T cell	MARVELD3
1.72686830851262e-51	-0.94321	0.036	0.09	2.08173974591196e-47	CD8 T cell	BPHL
1.73405469638923e-51	-2.48426	0.006	0.039	2.09040293649722e-47	CD8 T cell	CD177
1.87066513353357e-51	-0.716606	0.047	0.107	2.25508681847472e-47	CD8 T cell	SIDT2
1.90408335583718e-51	-0.370828	0.106	0.19	2.29537248546172e-47	CD8 T cell	POLK
1.90642820501487e-51	-0.656843	0.069	0.138	2.29819920114542e-47	CD8 T cell	POU2F2
1.99659986639112e-51	-0.466171	0.121	0.208	2.40690113893449e-47	CD8 T cell	STAT5B
2.1961658796662e-51	-0.326514	0.14	0.234	2.6474779679376e-47	CD8 T cell	SEC22B
2.21064181591179e-51	0.173337411592471	0.967	0.952	2.66492870908166e-47	CD8 T cell	H3F3B
2.31635405825497e-51	-0.731964	0.073	0.144	2.79236481722637e-47	CD8 T cell	ECE1
2.40811690386828e-51	-1.64529	0.019	0.062	2.90298492761321e-47	CD8 T cell	ZC2HC1A
2.42757787603009e-51	-0.386921	0.107	0.191	2.92644512955427e-47	CD8 T cell	MLXIP
2.44828982943589e-51	-0.75105	0.054	0.117	2.95141338938497e-47	CD8 T cell	HDAC6
2.53460133489131e-51	0.335420878703669	0.648	0.567	3.05546190921148e-47	CD8 T cell	PPDPF
2.58414650618764e-51	-0.318417	0.128	0.219	3.1151886132092e-47	CD8 T cell	RAP2B
2.65536212664185e-51	-0.4818	0.118	0.205	3.20103904366675e-47	CD8 T cell	BBIP1
2.66440819850594e-51	-0.734107	0.104	0.184	3.21194408329892e-47	CD8 T cell	CENPF
2.75591108206573e-51	-1.3336	0.026	0.074	3.32225080943024e-47	CD8 T cell	HAMP
3.00277852826828e-51	-1.63194	0.02	0.064	3.61984951582741e-47	CD8 T cell	CASC15
3.0350988414429e-51	-0.437915	0.092	0.171	3.65881165335942e-47	CD8 T cell	EZH1
3.20578341267513e-51	-0.982867	0.023	0.07	3.86457190397987e-47	CD8 T cell	RGS12
3.34746162355167e-51	-0.799163	0.03	0.081	4.03536498719154e-47	CD8 T cell	SOCS2
3.4847254186937e-51	-1.1557	0.027	0.076	4.20083649223526e-47	CD8 T cell	CSGALNACT1
3.63459203802346e-51	-0.521782	0.118	0.203	4.38150070183728e-47	CD8 T cell	SEL1L3
3.95299975606313e-51	-0.366766	0.19	0.297	4.7653412059341e-47	CD8 T cell	B4GALT1
4.02715849750962e-51	-0.622507	0.106	0.187	4.85473956874785e-47	CD8 T cell	CENPM
4.04225287047499e-51	-0.404716	0.199	0.304	4.8729358353576e-47	CD8 T cell	CNTRL
4.20733467104392e-51	0.182825151150346	0.813	0.779	5.07194194594344e-47	CD8 T cell	SERF2
4.30344926057131e-51	-0.868847	0.047	0.106	5.18780808361871e-47	CD8 T cell	LRRC37B
4.53329427169613e-51	-0.901939	0.038	0.093	5.46488624452969e-47	CD8 T cell	CATSPER2
4.70339774430052e-51	-1.14854	0.024	0.072	5.66994598075427e-47	CD8 T cell	SLC2A5
4.9635960128801e-51	-0.372247	0.303	0.421	5.98361499352697e-47	CD8 T cell	SLC38A2
5.00920403556297e-51	-0.637657	0.08	0.152	6.03859546487115e-47	CD8 T cell	STRN3
5.03025634094649e-51	-0.550511	0.067	0.135	6.06397401901099e-47	CD8 T cell	MYO19
5.12292012570273e-51	-0.391117	0.119	0.205	6.17568021153465e-47	CD8 T cell	SIN3A
5.13478727761512e-51	-0.437302	0.166	0.263	6.18998606316503e-47	CD8 T cell	PPT1
5.76640958216321e-51	-0.385034	0.088	0.165	6.95140675129775e-47	CD8 T cell	MAPKAPK5
5.77545860918194e-51	0.157520087585301	0.934	0.922	6.96231535336883e-47	CD8 T cell	PFN1
6.1179993482207e-51	-0.680643	0.073	0.143	7.37524821428005e-47	CD8 T cell	GALC
6.13905705887869e-51	-0.925312	0.05	0.111	7.40063328447826e-47	CD8 T cell	BRCA2
6.87590836644991e-51	-0.404479	0.105	0.187	8.28890753575537e-47	CD8 T cell	INIP
6.99062299677854e-51	-0.325493	0.145	0.239	8.42719602261653e-47	CD8 T cell	GABPB1
7.26558451312052e-51	-0.318488	0.062	0.129	8.75866213056679e-47	CD8 T cell	ST8SIA1
7.38477757448767e-51	-0.592351	0.092	0.169	8.90234936604489e-47	CD8 T cell	SEC23B
7.86957579277067e-51	-1.32452	0.024	0.071	9.48677361818504e-47	CD8 T cell	PLEKHD1
8.11894570429276e-51	-0.314338	0.227	0.341	9.78738904652492e-47	CD8 T cell	DR1
8.52384301746318e-51	-0.655623	0.066	0.133	1.02754927575519e-46	CD8 T cell	MRRF
8.6682701432773e-51	-0.774734	0.062	0.127	1.04495996577208e-46	CD8 T cell	MAN2B1
8.94504102688459e-51	-0.51451	0.079	0.152	1.07832469579094e-46	CD8 T cell	CSE1L
9.80375644403063e-51	-0.339123	0.154	0.25	1.18184283932789e-46	CD8 T cell	NDUFA9
9.8268691231624e-51	-1.48461	0.02	0.065	1.18462907279723e-46	CD8 T cell	MUC20
1.02549279960756e-50	-0.42179	0.155	0.251	1.23623156992692e-46	CD8 T cell	USP33
1.03232743483923e-50	-0.462213	0.174	0.27	1.24447072269869e-46	CD8 T cell	RHBDD2
1.1992969517212e-50	-0.844538	0.035	0.088	1.4457524752999e-46	CD8 T cell	PGAP1
1.21102794782331e-50	-0.696074	0.069	0.137	1.459894191101e-46	CD8 T cell	PIGB
1.23662358064972e-50	-0.301987	0.118	0.205	1.49074972647324e-46	CD8 T cell	TRIM69
1.23988498063519e-50	-1.45517	0.025	0.071	1.49468134415572e-46	CD8 T cell	ZNF284
1.25215553586243e-50	-1.24831	0.032	0.083	1.50947349848216e-46	CD8 T cell	UGGT2
1.27899649496574e-50	-0.444242	0.079	0.152	1.5418302746812e-46	CD8 T cell	MON1B
1.30876818977874e-50	-1.68	0.016	0.057	1.57772005277828e-46	CD8 T cell	IDO2
1.32946271440961e-50	-0.29209	0.166	0.268	1.60266730222079e-46	CD8 T cell	SPG7
1.34223313445065e-50	-0.372513	0.1	0.18	1.61806204358026e-46	CD8 T cell	RLIM
1.38227491259328e-50	-0.604179	0.054	0.117	1.6663324071312e-46	CD8 T cell	TUBGCP5
1.41467988689447e-50	-0.400523	0.276	0.391	1.70539660365128e-46	CD8 T cell	ILF3
1.44170132579103e-50	-1.18191	0.029	0.079	1.73797094824109e-46	CD8 T cell	INF2
1.44533725195674e-50	-0.434941	0.164	0.261	1.74235405723385e-46	CD8 T cell	SEC31A
1.51148468867834e-50	-1.10516	0.03	0.08	1.82209479220174e-46	CD8 T cell	BTLA
1.79685716489026e-50	-0.398459	0.138	0.229	2.16611131227521e-46	CD8 T cell	SNX1
1.87654523833378e-50	-0.605666	0.108	0.189	2.26217528481137e-46	CD8 T cell	TACC3
2.19944462104203e-50	-0.634399	0.076	0.147	2.65143049066617e-46	CD8 T cell	PXK
2.21543806098271e-50	-0.947349	0.026	0.073	2.67071058251466e-46	CD8 T cell	PINLYP
2.21730236570686e-50	-1.49396	0.024	0.07	2.67295800185962e-46	CD8 T cell	PALM
2.29472458120228e-50	-0.550829	0.097	0.176	2.76629048263935e-46	CD8 T cell	HGS
2.34510847639466e-50	-0.214018	0.091	0.169	2.82702826829376e-46	CD8 T cell	ZNF264
2.36643761713308e-50	-0.428169	0.194	0.291	2.85274054745393e-46	CD8 T cell	PTPRCAP
2.51733196659525e-50	-0.620672	0.042	0.099	3.03464368573057e-46	CD8 T cell	GSDMB
2.53373981754463e-50	-0.793388	0.059	0.123	3.05442335005005e-46	CD8 T cell	MAGEH1
2.53643863968828e-50	-0.474502	0.109	0.191	3.05767678014422e-46	CD8 T cell	BCL10
2.5437913788062e-50	-0.725366	0.082	0.154	3.06654050715088e-46	CD8 T cell	TYMS
2.57232058876399e-50	-0.712749	0.044	0.102	3.100932469755e-46	CD8 T cell	PNPLA4
2.58723626717616e-50	-0.452074	0.174	0.271	3.11891332008087e-46	CD8 T cell	2025-03-07
2.58960248163951e-50	-0.426953	0.163	0.26	3.12176579161643e-46	CD8 T cell	CDK5RAP3
2.66139219099601e-50	-1.46678	0.023	0.068	3.20830828624569e-46	CD8 T cell	GLRA3
2.97711470744036e-50	-1.00415	0.025	0.071	3.58891177981936e-46	CD8 T cell	PPARGC1B
3.03473135298319e-50	-0.379965	0.111	0.195	3.65836864602123e-46	CD8 T cell	KIDINS220
3.07603346635862e-50	-0.504469	0.054	0.116	3.70815834369531e-46	CD8 T cell	CEP97
3.21672245139199e-50	-0.435367	0.092	0.169	3.87775891515304e-46	CD8 T cell	PPM1D
3.2224608521285e-50	-0.478604	0.101	0.181	3.88467655724091e-46	CD8 T cell	NADSYN1
3.38588706399174e-50	-1.08995	0.036	0.089	4.08168685564204e-46	CD8 T cell	NLRP2
3.52870857044326e-50	-1.04424	0.03	0.079	4.25385818166935e-46	CD8 T cell	SCIMP
3.90316322570721e-50	-0.725546	0.049	0.108	4.70526326859004e-46	CD8 T cell	ABAT
3.95356938550825e-50	-0.733786	0.043	0.099	4.76602789423019e-46	CD8 T cell	PGBD2
4.09303903530152e-50	-0.565354	0.081	0.154	4.93415855705598e-46	CD8 T cell	RAD1
4.24115130426363e-50	-0.617438	0.055	0.117	5.1127078972898e-46	CD8 T cell	ZNF43
4.45454703162603e-50	-0.620626	0.037	0.09	5.36995644662518e-46	CD8 T cell	ZNF169
4.49098209175867e-50	-0.350897	0.164	0.262	5.41387891161507e-46	CD8 T cell	ADAM10
4.57470633298292e-50	0.200948124472053	0.853	0.821	5.51480848441092e-46	CD8 T cell	BTF3
4.62924538986419e-50	-1.69446	0.017	0.059	5.58055531748129e-46	CD8 T cell	ZNF396
4.66092941944052e-50	-1.09971	0.022	0.068	5.61875041513554e-46	CD8 T cell	CCDC170
4.6779313977264e-50	-0.416259	0.094	0.171	5.63924629995918e-46	CD8 T cell	TMEM245
5.17738461763714e-50	-1.11035	0.044	0.1	6.24133715656157e-46	CD8 T cell	2025-03-03
5.26231292408752e-50	-0.559783	0.049	0.109	6.34371822998751e-46	CD8 T cell	CCL28
5.31918314603975e-50	-0.439343	0.144	0.236	6.41227528255092e-46	CD8 T cell	PSMD1
5.77993290927349e-50	-1.51884	0.027	0.074	6.96770912212919e-46	CD8 T cell	HACD1
5.90065034704143e-50	-0.486392	0.099	0.178	7.11323399335844e-46	CD8 T cell	SNRNP35
6.06170429071423e-50	-0.524787	0.105	0.185	7.307384522456e-46	CD8 T cell	HIGD1A
6.23266859813256e-50	-0.496768	0.108	0.189	7.5134819950488e-46	CD8 T cell	SNX14
6.62794267081593e-50	-0.653733	0.081	0.153	7.98998488966861e-46	CD8 T cell	NCF4
6.76314625968879e-50	-0.447514	0.201	0.303	8.15297281605483e-46	CD8 T cell	ACADVL
7.11675895574568e-50	-0.658671	0.052	0.113	8.57925292115141e-46	CD8 T cell	NPHP3
8.79983655919862e-50	-0.743856	0.058	0.121	1.06082029721139e-45	CD8 T cell	ZNF100
9.44692479266641e-50	-0.548304	0.026	0.073	1.13882678375594e-45	CD8 T cell	CNR2
1.09569015996737e-49	-0.528091	0.147	0.236	1.32085448784067e-45	CD8 T cell	PNPLA8
1.16892299505374e-49	-1.1378	0.025	0.072	1.40913667053729e-45	CD8 T cell	PTP4A3
1.18871530971462e-49	-0.444083	0.06	0.125	1.43299630586098e-45	CD8 T cell	APOBEC3D
1.24168444347827e-49	-0.230982	0.11	0.194	1.49685059661306e-45	CD8 T cell	ATP6V0A2
1.2958293615036e-49	-0.771713	0.057	0.12	1.56212229529259e-45	CD8 T cell	TEX10
1.41906757260184e-49	-0.334494	0.116	0.201	1.71068595877152e-45	CD8 T cell	SLC30A7
1.49010650482846e-49	-0.358477	0.246	0.357	1.79632339157071e-45	CD8 T cell	LIMS1
1.65179136380202e-49	-0.465103	0.059	0.123	1.99123448906334e-45	CD8 T cell	SLC2A11
1.6664664632415e-49	-0.779768	0.052	0.112	2.00892532143763e-45	CD8 T cell	ALDH3A2
1.75910776359418e-49	-1.50645	0.018	0.06	2.12060440901278e-45	CD8 T cell	DNAAF1
1.87647149340642e-49	-0.235296	0.101	0.181	2.26208638530144e-45	CD8 T cell	TMEM120B
1.94185381373243e-49	-0.476	0.148	0.239	2.34090477245445e-45	CD8 T cell	RFTN1
1.96377120344527e-49	-0.663294	0.034	0.086	2.36732618575328e-45	CD8 T cell	LRRC2
1.98567591430723e-49	-0.413971	0.134	0.223	2.39373231469736e-45	CD8 T cell	UBR5
2.02344511182792e-49	-0.537036	0.072	0.141	2.43926308230856e-45	CD8 T cell	WDR36
2.11648387729709e-49	-0.812744	0.037	0.091	2.55142131408164e-45	CD8 T cell	TMEM67
2.20151137358338e-49	-0.282984	0.204	0.311	2.65392196085476e-45	CD8 T cell	SSR1
2.25631360088918e-49	-1.03492	0.035	0.087	2.71998604587191e-45	CD8 T cell	AFF3
2.32315162619464e-49	-0.556999	0.151	0.241	2.80055928537763e-45	CD8 T cell	CUL3
2.35976530363806e-49	-0.313185	0.18	0.282	2.84469707353568e-45	CD8 T cell	EIF2AK2
2.42536175563499e-49	-0.473413	0.095	0.173	2.92377359641798e-45	CD8 T cell	ISY1
2.46279363164497e-49	-1.29228	0.025	0.072	2.96889772294801e-45	CD8 T cell	ZNF286B
2.47110486958541e-49	-0.656838	0.095	0.17	2.97891692028521e-45	CD8 T cell	TXNRD1
2.50932649595456e-49	-0.704373	0.061	0.125	3.02499309087322e-45	CD8 T cell	PROSER1
2.59157585282244e-49	-0.692765	0.029	0.077	3.12414469057745e-45	CD8 T cell	ZNF280B
2.69965911856154e-49	-0.634664	0.076	0.146	3.25443906742594e-45	CD8 T cell	GPAT4
2.7312239758987e-49	-0.599157	0.063	0.128	3.29249050294588e-45	CD8 T cell	GCNT1
2.82781405607952e-49	-0.405895	0.217	0.322	3.40892984460386e-45	CD8 T cell	KPNA2
2.9659665952872e-49	-0.837971	0.035	0.086	3.57547273061872e-45	CD8 T cell	DNAJC18
2.99392315344601e-49	-0.595927	0.061	0.126	3.60917436147916e-45	CD8 T cell	ICMT
3.06344588910558e-49	-0.550805	0.072	0.141	3.69298401931677e-45	CD8 T cell	ACSL4
3.15376922330886e-49	-1.08852	0.032	0.083	3.80186879869883e-45	CD8 T cell	P3H4
3.23865817555228e-49	-0.481074	0.097	0.175	3.90420243062828e-45	CD8 T cell	LATS1
3.49808482146774e-49	-0.358883	0.234	0.347	4.21694125227936e-45	CD8 T cell	PBXIP1
3.64816966667622e-49	-0.788989	0.057	0.119	4.39786853317819e-45	CD8 T cell	NUP85
3.65786307547049e-49	-0.366529	0.228	0.34	4.40955393747967e-45	CD8 T cell	PRKDC
3.68238214185396e-49	-0.572207	0.077	0.148	4.43911167200495e-45	CD8 T cell	WDR59
3.72490584866645e-49	-0.425891	0.164	0.259	4.49037400056741e-45	CD8 T cell	PSMD12
3.78721682628279e-49	-2.1669	0.008	0.041	4.5654898840839e-45	CD8 T cell	CD80
3.7982460583281e-49	-0.596358	0.095	0.171	4.57878562331453e-45	CD8 T cell	ATAD2B
3.91934156641968e-49	-0.637255	0.05	0.109	4.72476625831893e-45	CD8 T cell	CSAD
3.92075084633929e-49	-0.399032	0.067	0.134	4.72646514526202e-45	CD8 T cell	ZNF7
3.95156382228893e-49	-0.991867	0.028	0.076	4.76361018776931e-45	CD8 T cell	SEC14L6
4.06510763557854e-49	-0.387932	0.138	0.227	4.90048725468993e-45	CD8 T cell	TPGS2
4.07010802474038e-49	-1.54603	0.016	0.056	4.90651522382452e-45	CD8 T cell	CCDC13
4.12210569460124e-49	-0.406781	0.144	0.235	4.9691984148418e-45	CD8 T cell	TRAF1
4.22317581271735e-49	-1.13855	0.026	0.072	5.09103844223077e-45	CD8 T cell	STEAP4
4.31589221949135e-49	-0.370765	0.151	0.245	5.20280807059683e-45	CD8 T cell	ZNF106
4.5276698749282e-49	-0.870482	0.044	0.101	5.45810603422594e-45	CD8 T cell	PCCA
4.57090182142454e-49	-1.43316	0.02	0.063	5.51022214572728e-45	CD8 T cell	LRG1
4.67175926447182e-49	-1.03375	0.03	0.079	5.63180579332078e-45	CD8 T cell	KANSL1L
4.94214177618237e-49	-0.376457	0.154	0.249	5.95775191118785e-45	CD8 T cell	PDS5A
4.96289622377081e-49	-1.10912	0.023	0.068	5.98277139775571e-45	CD8 T cell	SLC52A1
5.38694864171912e-49	-0.856934	0.024	0.07	6.49396658759239e-45	CD8 T cell	ZNF813
5.50576549795451e-49	-0.639956	0.043	0.099	6.63720030778417e-45	CD8 T cell	NEK8
5.56986854716234e-49	-0.105354	0.184	0.292	6.7144765336042e-45	CD8 T cell	YIPF4
5.66470289532133e-49	0.255545800507448	0.751	0.72	6.82879934030987e-45	CD8 T cell	COX4I1
5.66916676754062e-49	-0.367027	0.065	0.131	6.83418053827021e-45	CD8 T cell	TMEM127
5.67498916879229e-49	-0.652912	0.066	0.132	6.84119944297911e-45	CD8 T cell	GTF3C2
5.73509867292827e-49	-0.656559	0.084	0.156	6.91366145021503e-45	CD8 T cell	TYK2
6.30542752370109e-49	-0.88741	0.038	0.092	7.60119287982166e-45	CD8 T cell	GSTM2
6.35847113334679e-49	-0.51515	0.062	0.126	7.66513695124956e-45	CD8 T cell	AGPAT3
6.49992135052758e-49	-0.339941	0.326	0.449	7.83565518806099e-45	CD8 T cell	ATP1B3
6.57400600793598e-49	-0.705217	0.06	0.124	7.92496424256683e-45	CD8 T cell	ZNF124
6.93185998321155e-49	-0.544764	0.09	0.164	8.35635720976152e-45	CD8 T cell	SLC30A9
8.04222519465341e-49	-0.299063	0.148	0.243	9.69490247215469e-45	CD8 T cell	MPST
8.38128178031507e-49	-0.175164	0.134	0.225	1.01036351861698e-44	CD8 T cell	MRPS23
8.48418871924298e-49	-0.366484	0.257	0.371	1.02276895010474e-44	CD8 T cell	G3BP1
9.03059006827948e-49	-0.445496	0.113	0.194	1.08863763273109e-44	CD8 T cell	GAPVD1
9.42436766179439e-49	-0.182908	0.065	0.131	1.13610752162931e-44	CD8 T cell	ZBTB37
9.67908141699078e-49	-0.409755	0.194	0.293	1.16681326481824e-44	CD8 T cell	ATP2B1
1.03002182325236e-48	-0.542853	0.104	0.182	1.24169130793072e-44	CD8 T cell	PLPP5
1.03328643084266e-48	-1.84858	0.015	0.055	1.24562679238083e-44	CD8 T cell	VNN3
1.04935022067328e-48	-0.277292	0.13	0.218	1.26499169102164e-44	CD8 T cell	HOOK3
1.06494869108337e-48	-0.342495	0.091	0.166	1.283795647101e-44	CD8 T cell	STX7
1.15597560095393e-48	-0.383686	0.192	0.293	1.39352858694997e-44	CD8 T cell	HBP1
1.16901606476137e-48	-2.31562	0.013	0.05	1.40924886606984e-44	CD8 T cell	FANK1
1.18028260897234e-48	-0.293595	0.035	0.086	1.42283068511616e-44	CD8 T cell	NHSL2
1.20531475015603e-48	-0.465927	0.096	0.172	1.4530069313131e-44	CD8 T cell	IFNAR2
1.21072402306665e-48	-0.414511	0.184	0.283	1.45952780980685e-44	CD8 T cell	RAB10
1.23683066779064e-48	-0.505243	0.085	0.158	1.49099937002162e-44	CD8 T cell	MTMR6
1.27663564082203e-48	-1.36081	0.018	0.06	1.53898426501096e-44	CD8 T cell	XKR4
1.29427692287616e-48	-0.385759	0.083	0.156	1.56025083052721e-44	CD8 T cell	OSBPL2
1.37583237995541e-48	-0.57653	0.067	0.134	1.65856593403624e-44	CD8 T cell	SEC24D
1.41666707125325e-48	-0.435872	0.095	0.172	1.70779215439579e-44	CD8 T cell	NDUFA7
1.5726650550362e-48	-0.953658	0.028	0.076	1.89584772384614e-44	CD8 T cell	LTBR
1.67333064533895e-48	-0.425433	0.049	0.108	2.0172000929561e-44	CD8 T cell	ZNF626
1.68209305289326e-48	-0.924962	0.038	0.091	2.02776317526282e-44	CD8 T cell	EFCAB11
1.70605016884341e-48	-0.426774	0.105	0.185	2.05664347854073e-44	CD8 T cell	TRAPPC2
1.72593493065779e-48	-0.342872	0.059	0.122	2.08061455890797e-44	CD8 T cell	NUGGC
1.74267103030255e-48	-1.14262	0.025	0.071	2.10078992702973e-44	CD8 T cell	BTBD19
1.781146567496e-48	-0.488064	0.138	0.227	2.14717218711643e-44	CD8 T cell	ATP2A3
1.78793412361828e-48	-1.08739	0.023	0.068	2.15535458602184e-44	CD8 T cell	ATAD3C
1.82957610046738e-48	-0.452137	0.145	0.236	2.20555398911343e-44	CD8 T cell	CLTC
1.84409584054693e-48	-0.324717	0.185	0.288	2.22305753577933e-44	CD8 T cell	PRDM2
1.86686436243886e-48	-0.585687	0.124	0.206	2.25050498892005e-44	CD8 T cell	RNF138
1.91825640975042e-48	0.339754178074107	0.685	0.647	2.31245810195413e-44	CD8 T cell	EEF2
1.94235815884102e-48	-0.779157	0.045	0.101	2.34151276048285e-44	CD8 T cell	EPN2
1.97953466694662e-48	-0.888919	0.048	0.106	2.38632904100416e-44	CD8 T cell	ACSL1
2.02706736007431e-48	-0.617852	0.067	0.133	2.44362970256958e-44	CD8 T cell	METTL3
2.02746782681414e-48	-0.726231	0.049	0.107	2.44411246522444e-44	CD8 T cell	SHQ1
2.09988255710956e-48	-1.33895	0.027	0.074	2.53140842259558e-44	CD8 T cell	LRRC37A
2.15773936780304e-48	-0.431472	0.137	0.226	2.60115480788656e-44	CD8 T cell	ARCN1
2.24335194822816e-48	-0.591038	0.041	0.096	2.70436077358905e-44	CD8 T cell	FGGY
2.29358244683593e-48	-0.906138	0.057	0.119	2.76491363966071e-44	CD8 T cell	CHEK1
2.32694703731451e-48	-0.463354	0.091	0.165	2.80513465348265e-44	CD8 T cell	SUPT7L
2.40202523001499e-48	-0.530616	0.067	0.132	2.89564141478307e-44	CD8 T cell	MRI1
2.42278562126441e-48	-0.748659	0.041	0.095	2.92066806643425e-44	CD8 T cell	ZFP64
2.47714959202392e-48	-0.809701	0.069	0.135	2.98620383318484e-44	CD8 T cell	RBBP8
2.57110353995907e-48	-0.829614	0.041	0.095	3.09946531742066e-44	CD8 T cell	KIF1BP
2.57480248659559e-48	-0.480456	0.081	0.153	3.10392439759098e-44	CD8 T cell	WDR13
2.644201119099e-48	-1.55218	0.02	0.062	3.18758444907385e-44	CD8 T cell	FFAR2
2.65121564845961e-48	-1.41104	0.022	0.066	3.19604046421806e-44	CD8 T cell	OAF
2.72301802223323e-48	-0.478047	0.08	0.151	3.28259822580216e-44	CD8 T cell	PAPOLG
2.83561732536931e-48	-0.381057	0.149	0.241	3.41833668573271e-44	CD8 T cell	INPP4B
3.01807616236413e-48	-0.314856	0.119	0.204	3.63829081372996e-44	CD8 T cell	AKT2
3.12083754245066e-48	-0.277703	0.11	0.192	3.76216965742427e-44	CD8 T cell	NDUFV3
3.26123362215022e-48	-0.899739	0.023	0.068	3.93141713150208e-44	CD8 T cell	NR6A1
3.42973245042248e-48	-0.860028	0.049	0.107	4.1345424689843e-44	CD8 T cell	BDH1
3.4774284249097e-48	-0.634567	0.086	0.158	4.19203996622864e-44	CD8 T cell	TCF12
3.47994612462567e-48	-0.379678	0.088	0.162	4.19507505323624e-44	CD8 T cell	LETM1
3.52301932556682e-48	-0.578753	0.078	0.148	4.2469997969708e-44	CD8 T cell	AP1B1
3.56100722893476e-48	-0.636831	0.088	0.16	4.29279421448085e-44	CD8 T cell	SPTLC1
3.66601741423105e-48	-0.593262	0.055	0.115	4.41938399285553e-44	CD8 T cell	RNF24
3.72899684033638e-48	-0.323278	0.212	0.321	4.49530569102551e-44	CD8 T cell	PARP14
3.74443689433723e-48	-1.04579	0.024	0.07	4.51391867612353e-44	CD8 T cell	VSTM4
3.94203924913995e-48	-0.716646	0.052	0.112	4.75212831483821e-44	CD8 T cell	AMN1
4.01105466586851e-48	-0.387454	0.167	0.262	4.83532639970448e-44	CD8 T cell	HADHB
4.08167003454601e-48	-1.19171	0.024	0.07	4.92045322664522e-44	CD8 T cell	ETV7
4.2767998518583e-48	-0.648969	0.078	0.148	5.15568222141518e-44	CD8 T cell	MRPS28
4.41953313294563e-48	-0.282891	0.069	0.137	5.32774719176596e-44	CD8 T cell	MMAB
4.62379983229335e-48	-0.272305	0.146	0.239	5.57399069782964e-44	CD8 T cell	XIAP
4.63958475823605e-48	-0.396424	0.118	0.201	5.59301942605356e-44	CD8 T cell	TMEM33
4.85447638131767e-48	-0.57119	0.09	0.164	5.85207127767845e-44	CD8 T cell	NNT
5.0217166262439e-48	-0.759144	0.047	0.104	6.05367939293703e-44	CD8 T cell	LAIR2
5.06078825852315e-48	-1.25761	0.024	0.068	6.10078024564965e-44	CD8 T cell	BCL11A
5.16642228754778e-48	-0.329534	0.094	0.17	6.22812206763885e-44	CD8 T cell	MCPH1
5.33730964570136e-48	-0.494257	0.136	0.222	6.43412677789299e-44	CD8 T cell	LUZP1
5.377340859602e-48	-0.554854	0.046	0.103	6.48238440625021e-44	CD8 T cell	XPR1
5.68963809286513e-48	-0.386513	0.178	0.275	6.85885872094892e-44	CD8 T cell	CAND1
5.82906570328359e-48	-0.355435	0.101	0.179	7.02693870530836e-44	CD8 T cell	CCZ1
5.84945879478288e-48	-0.670646	0.078	0.147	7.05152257711076e-44	CD8 T cell	PLEKHM1
5.86189070567187e-48	-0.282455	0.174	0.272	7.06650924568744e-44	CD8 T cell	PDHB
6.14691256706228e-48	-1.24708	0.025	0.07	7.41010309959357e-44	CD8 T cell	PHLPP1
6.27333442002671e-48	-0.651937	0.079	0.149	7.56250464334219e-44	CD8 T cell	SARNP
6.90956998602846e-48	-0.225881	0.09	0.165	8.32948661815731e-44	CD8 T cell	NQO2
7.05790436068298e-48	-0.323309	0.114	0.197	8.50830370680333e-44	CD8 T cell	SLC4A1AP
7.78142690107718e-48	-0.445793	0.13	0.215	9.38051012924854e-44	CD8 T cell	TTC17
8.10873938407555e-48	-0.498953	0.055	0.115	9.77508532750308e-44	CD8 T cell	PUS1
8.11156863909553e-48	-0.28507	0.108	0.189	9.77849599442966e-44	CD8 T cell	RBBP5
8.33384851295205e-48	-0.321968	0.116	0.199	1.00464543823637e-43	CD8 T cell	PHACTR4
8.36600684736749e-48	-0.329909	0.116	0.2	1.00852212545015e-43	CD8 T cell	CCDC88B
8.60344361783839e-48	-0.765243	0.056	0.116	1.03714512813042e-43	CD8 T cell	GINS4
9.14658412872224e-48	-0.798447	0.031	0.08	1.10262071671747e-43	CD8 T cell	ZKSCAN3
9.31017165624631e-48	-0.26577	0.082	0.154	1.12234119316049e-43	CD8 T cell	ZNF414
9.37313111800811e-48	-0.430846	0.206	0.306	1.12993095627588e-43	CD8 T cell	PRDX3
9.49771831506296e-48	-0.357894	0.148	0.239	1.14494994288084e-43	CD8 T cell	MSI2
9.71186964955409e-48	-0.359886	0.325	0.439	1.17076588625375e-43	CD8 T cell	NOP58
1.02626944617939e-47	-0.940034	0.035	0.086	1.23716781736925e-43	CD8 T cell	SGSH
1.05023051043022e-47	-0.203528	0.176	0.274	1.26605288032364e-43	CD8 T cell	CD83
1.05449789211969e-47	-0.413734	0.052	0.112	1.27119720895029e-43	CD8 T cell	ZNF200
1.08740902379254e-47	-0.783557	0.076	0.144	1.31087157818191e-43	CD8 T cell	SPIDR
1.11887132614163e-47	-0.439179	0.086	0.158	1.34879938366373e-43	CD8 T cell	NEK9
1.12485692514736e-47	-0.301278	0.058	0.12	1.35601502326514e-43	CD8 T cell	XPNPEP3
1.16910261732384e-47	-1.43713	0.021	0.064	1.40935320518389e-43	CD8 T cell	TSKU
1.17508775778141e-47	-0.482163	0.107	0.186	1.41656829200549e-43	CD8 T cell	FOXO1
1.19988005851709e-47	-0.365743	0.198	0.301	1.44645541054235e-43	CD8 T cell	LUC7L2
1.24124537984686e-47	-0.375104	0.078	0.148	1.49632130540539e-43	CD8 T cell	MAN2B2
1.24199957251542e-47	-0.359087	0.094	0.17	1.49723048466734e-43	CD8 T cell	DNAJA3
1.24649064373861e-47	-0.587615	0.059	0.122	1.5026444710269e-43	CD8 T cell	UBE3B
1.26495737032121e-47	-0.550512	0.109	0.187	1.52490610992222e-43	CD8 T cell	R3HDM1
1.32934566241189e-47	-0.586953	0.077	0.147	1.60252619603753e-43	CD8 T cell	NSUN2
1.35262602378807e-47	-0.343726	0.121	0.206	1.63059067167652e-43	CD8 T cell	ST3GAL5
1.4120751572403e-47	-0.720697	0.047	0.104	1.70225660205318e-43	CD8 T cell	COLGALT1
1.42762896590353e-47	-0.366651	0.04	0.094	1.7210067183967e-43	CD8 T cell	ZNF605
1.52292411446922e-47	-0.823181	0.04	0.094	1.83588501999265e-43	CD8 T cell	TLDC1
1.61801230351339e-47	-0.388007	0.145	0.236	1.9505138318854e-43	CD8 T cell	PPP1R15B
1.66393098899119e-47	-2.587	0.009	0.042	2.00586880722887e-43	CD8 T cell	EBI3
1.68641905181932e-47	-0.380897	0.239	0.345	2.03297816696819e-43	CD8 T cell	ITK
1.70063499177944e-47	-0.605071	0.055	0.115	2.05011548259012e-43	CD8 T cell	SGPL1
1.71446873055698e-47	-1.03177	0.035	0.086	2.06679205468644e-43	CD8 T cell	SKA1
1.7878200445386e-47	-0.54113	0.113	0.192	2.15521706369128e-43	CD8 T cell	CDC27
1.81173040251071e-47	0.264655817514269	0.777	0.759	2.18404100022666e-43	CD8 T cell	CD3E
1.82298043996639e-47	-0.248457	0.174	0.273	2.19760292037948e-43	CD8 T cell	CARD8
1.82879691265075e-47	-0.544931	0.089	0.163	2.20461467820048e-43	CD8 T cell	SLF2
1.85312588431304e-47	-0.412595	0.137	0.226	2.23394325353936e-43	CD8 T cell	MX1
1.91212369710269e-47	0.24991340891497	0.786	0.754	2.30506511685729e-43	CD8 T cell	ITM2B
1.93059788859311e-47	-0.716723	0.07	0.136	2.327335754699e-43	CD8 T cell	SREBF2
1.95144972210231e-47	-0.50272	0.11	0.189	2.35247263999434e-43	CD8 T cell	MYD88
1.9559284238484e-47	-0.596285	0.064	0.128	2.35787171494924e-43	CD8 T cell	IKBKE
1.99648912187147e-47	-0.850701	0.029	0.077	2.40676763641606e-43	CD8 T cell	PPP1R13L
2.05817657200506e-47	-0.490305	0.078	0.147	2.4811318575521e-43	CD8 T cell	MAPK6
2.06376705444742e-47	-0.563856	0.072	0.14	2.48787118413637e-43	CD8 T cell	NCAPD2
2.07549312438562e-47	-0.757179	0.034	0.085	2.50200696144686e-43	CD8 T cell	KIR3DX1
2.11993625387115e-47	-0.750364	0.069	0.134	2.55558315404168e-43	CD8 T cell	ATP13A3
2.23385639953209e-47	-0.375521	0.134	0.222	2.69291388963593e-43	CD8 T cell	ARHGEF6
2.2719531251572e-47	-0.383245	0.298	0.408	2.73883949237701e-43	CD8 T cell	PSMA3
2.29762625860742e-47	-0.389966	0.203	0.308	2.76978845475124e-43	CD8 T cell	EEF1G
2.65773503623831e-47	-0.418961	0.049	0.107	3.20389958618528e-43	CD8 T cell	ABL2
2.70439495008745e-47	-0.42122	0.103	0.18	3.26014811233042e-43	CD8 T cell	NIPAL3
2.71900118024769e-47	-0.532248	0.048	0.106	3.27775592278859e-43	CD8 T cell	CEP41
2.74176163033954e-47	-0.377286	0.088	0.16	3.30519364537431e-43	CD8 T cell	KIAA0586
2.93494889781217e-47	-1.09042	0.024	0.068	3.53808089631258e-43	CD8 T cell	ZNF620
2.94645369059074e-47	-0.165566	0.055	0.116	3.55194992400713e-43	CD8 T cell	PRSS23
3.21441034576256e-47	-0.87581	0.037	0.089	3.87497167181677e-43	CD8 T cell	NEIL1
3.5548526013725e-47	-0.663731	0.054	0.114	4.28537481095455e-43	CD8 T cell	TBCK
3.62546038173487e-47	-0.682276	0.062	0.124	4.37049249018138e-43	CD8 T cell	MOV10
3.76301125874188e-47	-1.13613	0.026	0.071	4.53631007241334e-43	CD8 T cell	C1S
3.80024341103597e-47	0.185428836536817	0.875	0.852	4.58119343200386e-43	CD8 T cell	ARHGDIB
3.86284933768149e-47	-0.302425	0.311	0.432	4.65666487657504e-43	CD8 T cell	BIRC3
3.90995293033799e-47	-1.28477	0.025	0.07	4.71344825752245e-43	CD8 T cell	PFKM
3.98023870713875e-47	-0.451803	0.189	0.283	4.79817776145576e-43	CD8 T cell	PSMA6
4.05604804981256e-47	-0.98877	0.04	0.093	4.88956592404904e-43	CD8 T cell	ZNF585A
4.18939939567717e-47	-0.343612	0.286	0.4	5.05032097148883e-43	CD8 T cell	TRA2A
4.20441275361225e-47	-1.85533	0.021	0.063	5.06841957447957e-43	CD8 T cell	ARNTL2
4.21618112437736e-47	-0.297794	0.109	0.189	5.08260634543691e-43	CD8 T cell	AQR
4.60305858245114e-47	-0.340203	0.098	0.175	5.54898712114485e-43	CD8 T cell	ACSF3
4.67854820151021e-47	-1.69302	0.017	0.056	5.63998985692055e-43	CD8 T cell	PMF1-BGLAP
4.69836934170577e-47	-0.42685	0.151	0.24	5.66388424142631e-43	CD8 T cell	RBM4
5.30635179047521e-47	-0.482514	0.097	0.172	6.39680708341787e-43	CD8 T cell	RUVBL2
5.41968852492202e-47	-0.481102	0.118	0.199	6.53343451679349e-43	CD8 T cell	MCM3
5.59195686078138e-47	-0.55748	0.06	0.122	6.74110399567196e-43	CD8 T cell	ZDHHC13
5.74437535125384e-47	-0.909119	0.038	0.09	6.92484448593651e-43	CD8 T cell	KHDC1
5.78663921530475e-47	-0.36855	0.18	0.279	6.97579357404987e-43	CD8 T cell	AGO2
5.98567587931666e-47	-1.20203	0.035	0.086	7.21573227251624e-43	CD8 T cell	TROAP
6.03389369596494e-47	-0.403202	0.048	0.105	7.27385885048574e-43	CD8 T cell	SLC27A5
6.0647062396585e-47	-0.628372	0.087	0.157	7.31100337190832e-43	CD8 T cell	LAYN
6.20523181430968e-47	-0.565564	0.084	0.154	7.48040695215032e-43	CD8 T cell	GBF1
6.4319786532766e-47	-0.47061	0.126	0.21	7.75375026652494e-43	CD8 T cell	TRPC4AP
6.62272641315287e-47	-0.565101	0.066	0.131	7.98369669105578e-43	CD8 T cell	CEP295
6.65513655466732e-47	-0.611272	0.039	0.092	8.02276711665146e-43	CD8 T cell	DFFB
7.09345315189957e-47	-0.760633	0.041	0.095	8.55115777461494e-43	CD8 T cell	KIAA1324
7.29297262323098e-47	-0.791292	0.034	0.084	8.79167849730494e-43	CD8 T cell	ERBB2
7.63975200558423e-47	-0.621488	0.072	0.138	9.20972104273179e-43	CD8 T cell	GLB1
7.65935155202649e-47	-0.447572	0.164	0.256	9.23334829596793e-43	CD8 T cell	EIF2S1
7.90229891369113e-47	-0.640166	0.076	0.144	9.52622134045465e-43	CD8 T cell	USP20
8.07353343314423e-47	-0.408961	0.111	0.191	9.73264455365537e-43	CD8 T cell	RDH11
8.07692318244864e-47	-0.271119	0.122	0.207	9.73673089644184e-43	CD8 T cell	DDX52
8.52719355428103e-47	-1.13846	0.029	0.077	1.02795318296858e-42	CD8 T cell	OSBPL10
8.72326721399187e-47	-1.09156	0.028	0.074	1.05158986264672e-42	CD8 T cell	ATP8B3
8.89767445279283e-47	-0.948378	0.028	0.075	1.07261465528418e-42	CD8 T cell	GPR157
9.60857786255052e-47	-0.51712	0.056	0.117	1.15831406133046e-42	CD8 T cell	NFATC1
9.62316079549029e-47	-0.322998	0.17	0.266	1.16007203389635e-42	CD8 T cell	PSMD9
9.70662365468954e-47	-0.360756	0.122	0.205	1.17013348157282e-42	CD8 T cell	MAGT1
1.04003693974024e-46	-0.936431	0.032	0.081	1.25376453085686e-42	CD8 T cell	ZNF283
1.04042415806504e-46	-0.483184	0.076	0.144	1.25423132254741e-42	CD8 T cell	SETDB2
1.05633847736845e-46	-0.442298	0.093	0.166	1.27341603446767e-42	CD8 T cell	RBM7
1.05712712606236e-46	-0.987632	0.025	0.07	1.27436675046817e-42	CD8 T cell	RGMA
1.06772084639316e-46	-0.517971	0.13	0.212	1.28713748032696e-42	CD8 T cell	NDFIP2
1.08648676669644e-46	-0.618825	0.052	0.11	1.30975979725255e-42	CD8 T cell	CASP10
1.11696497395391e-46	-0.404008	0.149	0.239	1.34650127610144e-42	CD8 T cell	COPB2
1.17560879088495e-46	-0.329087	0.173	0.269	1.41719639741181e-42	CD8 T cell	SFXN1
1.19175460955262e-46	-0.930585	0.047	0.103	1.43666018181568e-42	CD8 T cell	BRCA1
1.20187137439214e-46	-0.641059	0.048	0.105	1.44885594182973e-42	CD8 T cell	DNAJC16
1.23399845421496e-46	-0.462342	0.05	0.108	1.48758513655613e-42	CD8 T cell	ZNF570
1.26930852608629e-46	-1.24566	0.024	0.067	1.53015142819703e-42	CD8 T cell	PPP2R3A
1.2842113434384e-46	-0.526634	0.095	0.169	1.54811677451499e-42	CD8 T cell	GART
1.31596801592417e-46	-0.685232	0.045	0.1	1.58639944319659e-42	CD8 T cell	TKFC
1.36352891211961e-46	-0.347729	0.172	0.268	1.64373410356019e-42	CD8 T cell	TMX1
1.38264517528374e-46	-0.588483	0.068	0.133	1.66677875880455e-42	CD8 T cell	NOTCH2
1.42203423716005e-46	-0.653385	0.086	0.157	1.71426227289644e-42	CD8 T cell	KRT8
1.42933959588392e-46	-1.13349	0.027	0.072	1.72306888283807e-42	CD8 T cell	LRRC34
1.45106476468871e-46	-0.567946	0.118	0.197	1.74925857383225e-42	CD8 T cell	MCM5
1.5021379770383e-46	-0.430735	0.118	0.199	1.81082733131967e-42	CD8 T cell	PFKP
1.72251127793708e-46	-1.51096	0.02	0.061	2.07648734555315e-42	CD8 T cell	GFI1B
1.73694942681209e-46	-0.33922	0.206	0.309	2.09389253402197e-42	CD8 T cell	HSPA4
1.81312421655434e-46	-1.09896	0.021	0.063	2.18572124305626e-42	CD8 T cell	DMXL2
1.82327179461782e-46	-0.269469	0.134	0.222	2.19795414841178e-42	CD8 T cell	BAZ2B
1.83205057793296e-46	-0.347896	0.164	0.259	2.20853697169819e-42	CD8 T cell	NSRP1
1.83881901340099e-46	-0.369167	0.19	0.289	2.2166963206549e-42	CD8 T cell	ETNK1
1.87740939592992e-46	-0.747248	0.038	0.089	2.26321702679351e-42	CD8 T cell	TSEN2
2.01083481094996e-46	-0.518466	0.062	0.125	2.42406136460018e-42	CD8 T cell	SLC35D1
2.06106799923517e-46	-0.330838	0.234	0.342	2.484617473078e-42	CD8 T cell	SPTAN1
2.14477728210514e-46	-0.236416	0.16	0.256	2.58552901357775e-42	CD8 T cell	SMU1
2.19113532716853e-46	-1.15539	0.024	0.068	2.64141363690166e-42	CD8 T cell	REEP2
2.3506326262427e-46	-0.318568	0.046	0.102	2.83368763093558e-42	CD8 T cell	SPRYD4
2.35509865063435e-46	-0.667151	0.038	0.09	2.83907142333971e-42	CD8 T cell	ZNF677
2.36873692593102e-46	-0.389141	0.075	0.143	2.85551236420984e-42	CD8 T cell	QSOX1
2.38266332178079e-46	-0.456699	0.11	0.19	2.87230063440674e-42	CD8 T cell	ADCY7
2.51492740919262e-46	-0.65971	0.078	0.146	3.0317449917817e-42	CD8 T cell	TRAP1
2.5450865757322e-46	-1.79781	0.014	0.051	3.06810186704516e-42	CD8 T cell	DLGAP1
2.59314718644865e-46	-0.419365	0.101	0.178	3.12603893326385e-42	CD8 T cell	YLPM1
2.65822973798305e-46	-0.411198	0.122	0.204	3.20449594913857e-42	CD8 T cell	MPZL3
2.78777795687396e-46	-0.445404	0.184	0.279	3.36066632701156e-42	CD8 T cell	MAP2K3
2.95283704634324e-46	-0.386646	0.163	0.256	3.55964505936678e-42	CD8 T cell	XPO1
3.11729546424289e-46	-1.31138	0.023	0.066	3.75789968214481e-42	CD8 T cell	PKIG
3.21204223420889e-46	-0.619916	0.082	0.151	3.87211691333882e-42	CD8 T cell	RNF6
3.26912115667354e-46	-0.358905	0.159	0.251	3.94092555436996e-42	CD8 T cell	GGA2
3.40906765103476e-46	-0.769216	0.058	0.119	4.1096310533224e-42	CD8 T cell	AARS
3.43227031200503e-46	-1.0124	0.029	0.075	4.13760186112206e-42	CD8 T cell	TEX2
3.52769194321789e-46	-0.302811	0.156	0.249	4.25263263754916e-42	CD8 T cell	CDS2
3.54852959799726e-46	-0.368131	0.184	0.282	4.2777524303857e-42	CD8 T cell	ETF1
3.54908215072881e-46	-0.528258	0.077	0.145	4.27841853270358e-42	CD8 T cell	KIAA1468
3.69011466424276e-46	-0.307188	0.088	0.161	4.44843322774464e-42	CD8 T cell	METTL16
3.70304849986974e-46	-0.68925	0.05	0.107	4.46402496659298e-42	CD8 T cell	SLC35A5
3.95481052293959e-46	-0.934307	0.031	0.079	4.76752408540368e-42	CD8 T cell	TRMT44
4.35789056225127e-46	-0.552789	0.081	0.15	5.25343707279391e-42	CD8 T cell	SLC12A2
4.50097691621377e-46	-0.828306	0.028	0.075	5.4259276724957e-42	CD8 T cell	ANKEF1
4.50150780038307e-46	-0.339759	0.249	0.36	5.42656765336179e-42	CD8 T cell	ZNF292
4.5035458905062e-46	-1.46368	0.017	0.056	5.42902457100522e-42	CD8 T cell	OPRM1
4.58355586468264e-46	-0.355639	0.312	0.427	5.52547659487492e-42	CD8 T cell	NASP
4.78511591635967e-46	-0.327843	0.107	0.185	5.76845723717158e-42	CD8 T cell	GPATCH2L
5.19726920183348e-46	-0.630527	0.057	0.117	6.26530802281026e-42	CD8 T cell	DHDDS
5.26735041776195e-46	-0.414009	0.101	0.176	6.34979092861203e-42	CD8 T cell	CDK10
5.38438914188084e-46	-0.614484	0.1	0.174	6.49088111053735e-42	CD8 T cell	NDRG1
5.5112321517373e-46	-0.872602	0.052	0.11	6.64379035891932e-42	CD8 T cell	SYVN1
5.55832542928492e-46	-0.442185	0.138	0.224	6.70056130500297e-42	CD8 T cell	PDCD1
5.57279946093267e-46	-0.700404	0.037	0.088	6.71800975015434e-42	CD8 T cell	RND1
5.61999164569644e-46	-1.46864	0.021	0.063	6.77489992888705e-42	CD8 T cell	KCTD21
5.76649984048388e-46	-0.491187	0.047	0.103	6.95151555770332e-42	CD8 T cell	CFL2
5.95566846723063e-46	-0.361476	0.303	0.42	7.17955833724653e-42	CD8 T cell	TPM4
5.96377287435682e-46	-0.286503	0.193	0.296	7.18932820003715e-42	CD8 T cell	XAF1
6.09373019896186e-46	-0.409133	0.14	0.226	7.34599175484852e-42	CD8 T cell	SEC61A1
6.10003048230156e-46	-0.924086	0.039	0.09	7.35358674641453e-42	CD8 T cell	CUL9
6.15857418203918e-46	-0.204711	0.232	0.346	7.42416117644823e-42	CD8 T cell	MDM4
6.39392785750757e-46	-0.319195	0.12	0.203	7.70788003222537e-42	CD8 T cell	MRPS22
6.44263254714534e-46	-0.717997	0.049	0.106	7.76659353558371e-42	CD8 T cell	HAUS5
6.50041569275638e-46	-0.901394	0.028	0.074	7.83625111761782e-42	CD8 T cell	WNT2B
6.55547612392661e-46	-1.30538	0.023	0.066	7.90262646739353e-42	CD8 T cell	TMEM220
6.69698302682787e-46	-0.407731	0.215	0.314	8.07321303884099e-42	CD8 T cell	XRN1
6.74896410277322e-46	-0.69078	0.06	0.121	8.13587622589311e-42	CD8 T cell	TTC7A
7.13919947661078e-46	-0.448429	0.076	0.143	8.6063049690543e-42	CD8 T cell	UMPS
7.23429201720434e-46	-0.426676	0.162	0.255	8.72093902673983e-42	CD8 T cell	TOB2
7.69370623476337e-46	0.192450787262178	0.79	0.745	9.27476286600724e-42	CD8 T cell	CFL1
7.9848221536339e-46	-1.38778	0.018	0.057	9.62570310620567e-42	CD8 T cell	KCNJ2
8.01238850922462e-46	-0.364209	0.139	0.226	9.65893434787028e-42	CD8 T cell	PTCD3
8.08362149022098e-46	-0.954775	0.036	0.086	9.74480570646139e-42	CD8 T cell	MYO1C
8.11659327371275e-46	-0.84071	0.045	0.1	9.78455319146072e-42	CD8 T cell	JAK2
9.11520879858945e-46	-0.477025	0.138	0.222	1.09883842066996e-41	CD8 T cell	HK1
9.82690873435451e-46	-2.0163	0.013	0.049	1.18463384792644e-41	CD8 T cell	CTSV
1.05756363004074e-45	-0.629223	0.068	0.132	1.27489295601412e-41	CD8 T cell	TMEM209
1.06987289589273e-45	-0.518458	0.095	0.169	1.28973177599868e-41	CD8 T cell	NUP153
1.11223448803668e-45	-0.294257	0.19	0.292	1.34079867532822e-41	CD8 T cell	ATP2B4
1.11577219396542e-45	-0.627336	0.045	0.1	1.34506337982531e-41	CD8 T cell	PAXIP1
1.19147859634892e-45	-0.459772	0.104	0.181	1.43632744789862e-41	CD8 T cell	ERAP1
1.24827992254187e-45	-0.424039	0.145	0.232	1.50480144662423e-41	CD8 T cell	RTN3
1.25447711694035e-45	-0.730739	0.064	0.126	1.51227216447159e-41	CD8 T cell	SMPD4
1.26116271408181e-45	-0.401066	0.086	0.158	1.52033165182562e-41	CD8 T cell	NME6
1.29366541709773e-45	-0.767927	0.047	0.103	1.55951366031132e-41	CD8 T cell	SLC35F5
1.29512336651617e-45	-0.345058	0.104	0.181	1.56127121833525e-41	CD8 T cell	ZNF224
1.30676044398226e-45	-1.49488	0.018	0.058	1.57529971522062e-41	CD8 T cell	ZNF835
1.32722614877419e-45	-0.314718	0.077	0.146	1.59997112234728e-41	CD8 T cell	ZNF766
1.3357809857586e-45	-0.430238	0.135	0.22	1.61028397833199e-41	CD8 T cell	SS18
1.41346581658968e-45	-0.503383	0.072	0.137	1.70393304189886e-41	CD8 T cell	ANKRD40
1.46763916004656e-45	-0.671246	0.078	0.145	1.76923900743613e-41	CD8 T cell	RPS6KB1
1.48304429896138e-45	-0.353126	0.075	0.143	1.78780990239794e-41	CD8 T cell	THAP6
1.52372323318304e-45	-0.459788	0.078	0.145	1.83684835760215e-41	CD8 T cell	SNIP1
1.54900797925905e-45	-0.480596	0.055	0.114	1.86732911899678e-41	CD8 T cell	PPP1R12B
1.62332001290962e-45	0.109264040005447	0.998	0.996	1.95691227556254e-41	CD8 T cell	MALAT1
1.69899335157184e-45	-0.612322	0.068	0.132	2.04813648531985e-41	CD8 T cell	VAMP1
1.70707213002237e-45	-0.486584	0.084	0.154	2.05787545274196e-41	CD8 T cell	EIF2AK4
1.77898704220065e-45	0.187885697548354	0.827	0.798	2.14456887937288e-41	CD8 T cell	RPL36AL
1.7913918826689e-45	-0.376798	0.162	0.253	2.15952291455736e-41	CD8 T cell	SMARCC2
1.82084161068153e-45	-0.369164	0.161	0.253	2.19502456167659e-41	CD8 T cell	SPAG9
1.83740674116439e-45	-1.27198	0.028	0.074	2.21499382647367e-41	CD8 T cell	WDR62
1.86615996895898e-45	-0.439032	0.125	0.208	2.24965584258005e-41	CD8 T cell	GIGYF2
2.16077505037897e-45	-0.311511	0.073	0.14	2.60481432323185e-41	CD8 T cell	MAGED1
2.2164203330164e-45	-0.37009	0.202	0.302	2.67189471145128e-41	CD8 T cell	COPB1
2.22766609935917e-45	-0.632766	0.074	0.14	2.68545148277747e-41	CD8 T cell	BRD8
2.39687041949521e-45	-0.364387	0.237	0.342	2.88942729070148e-41	CD8 T cell	WAC
2.58130583874284e-45	-0.393677	0.19	0.287	3.11176418860449e-41	CD8 T cell	MAP4K1
2.58726367708373e-45	-1.54035	0.022	0.063	3.11894636272443e-41	CD8 T cell	FUT2
2.65604853586249e-45	-1.03222	0.031	0.078	3.20186650998223e-41	CD8 T cell	LRP12
2.71543846240076e-45	-0.518582	0.06	0.12	3.27346106642411e-41	CD8 T cell	SMAD4
2.7432148526863e-45	-0.438227	0.069	0.133	3.30694550491334e-41	CD8 T cell	KLHL9
2.76999841151933e-45	-0.506487	0.091	0.162	3.33923308508655e-41	CD8 T cell	RNGTT
2.824292787672e-45	-0.394899	0.167	0.258	3.40468495553859e-41	CD8 T cell	AZIN1
3.01408927557584e-45	-0.378375	0.237	0.342	3.63348462170667e-41	CD8 T cell	CALCOCO2
3.06541593177229e-45	-0.291324	0.218	0.325	3.6953589057515e-41	CD8 T cell	SKIL
3.14491893845924e-45	-0.461021	0.124	0.205	3.79119978031261e-41	CD8 T cell	QRICH1
3.19580636394927e-45	-0.61608	0.069	0.133	3.85254457174085e-41	CD8 T cell	USP12
3.20018582307085e-45	-0.431545	0.125	0.207	3.85782400971191e-41	CD8 T cell	DMTF1
3.41284122514625e-45	-0.296496	0.064	0.127	4.11418009691381e-41	CD8 T cell	ANK3
3.57171415162549e-45	-1.30387	0.02	0.06	4.30570140978453e-41	CD8 T cell	MYH7B
3.89101960980906e-45	-0.533447	0.095	0.167	4.69062413962482e-41	CD8 T cell	FMR1
3.96579306366106e-45	-0.40176	0.069	0.133	4.78076353824341e-41	CD8 T cell	DENND3
4.01168231805392e-45	-0.646158	0.043	0.096	4.836083034414e-41	CD8 T cell	ZNF28
4.49553008467462e-45	-0.355712	0.245	0.353	5.41936151707526e-41	CD8 T cell	SMC3
4.64880315910318e-45	-0.306882	0.133	0.219	5.60413220829888e-41	CD8 T cell	NBR1
4.76662256497558e-45	-1.21614	0.023	0.066	5.74616350207806e-41	CD8 T cell	POLN
5.01535740372483e-45	-0.425329	0.208	0.304	6.04601335019029e-41	CD8 T cell	SYNGR2
5.28639131393576e-45	-0.448737	0.115	0.193	6.37274472894956e-41	CD8 T cell	RPA1
5.28655569235616e-45	-0.368844	0.164	0.256	6.37294288713535e-41	CD8 T cell	CNPY2
5.31525783395345e-45	-0.33579	0.073	0.14	6.40754331883089e-41	CD8 T cell	MLKL
5.3585986083292e-45	-0.346816	0.214	0.314	6.45979062234086e-41	CD8 T cell	DOCK10
5.38391385898211e-45	0.335562107719503	0.792	0.794	6.49030815700294e-41	CD8 T cell	TSC22D3
5.41788881751281e-45	-0.793249	0.056	0.115	6.5312649695117e-41	CD8 T cell	ATP2C1
5.46058694057962e-45	-0.411528	0.179	0.271	6.58273755686873e-41	CD8 T cell	MTF2
5.69254957438258e-45	-0.72744	0.04	0.092	6.8623685119182e-41	CD8 T cell	PGAM5
5.96489488065099e-45	0.401365362821499	0.854	0.857	7.19068077862477e-41	CD8 T cell	RPS26
6.00648496853776e-45	-0.452523	0.119	0.198	7.24081762957227e-41	CD8 T cell	USP10
6.21393722041453e-45	-0.319018	0.058	0.118	7.49090131920972e-41	CD8 T cell	HYPK
6.85017498127629e-45	-0.420826	0.118	0.198	8.25788593992856e-41	CD8 T cell	SPTBN1
7.24564218111519e-45	-0.762147	0.055	0.113	8.73462164933436e-41	CD8 T cell	PITRM1
7.30174924529701e-45	-1.44472	0.014	0.051	8.80225871520554e-41	CD8 T cell	RIN2
7.37036687143e-45	-0.962089	0.053	0.11	8.88497726350887e-41	CD8 T cell	FANCI
7.44278915736495e-45	-0.522338	0.061	0.122	8.97228232920345e-41	CD8 T cell	RUFY2
7.63352701710642e-45	-0.454335	0.141	0.226	9.20221681912179e-41	CD8 T cell	CAB39
7.89411724500561e-45	-1.10294	0.031	0.078	9.51635833885427e-41	CD8 T cell	SERPINE2
7.90416177911869e-45	-0.264587	0.119	0.2	9.52846702472758e-41	CD8 T cell	ZBTB43
8.29065647725379e-45	-0.427297	0.14	0.226	9.99438638332944e-41	CD8 T cell	GPBP1L1
8.81949193441741e-45	-0.684636	0.044	0.098	1.06318975269402e-40	CD8 T cell	DPH1
9.25371119525719e-45	-0.402635	0.114	0.192	1.11553488458825e-40	CD8 T cell	NECAP1
9.27750471024807e-45	-1.6606	0.014	0.051	1.1184031928204e-40	CD8 T cell	VENTX
9.50017637227512e-45	-0.593314	0.088	0.158	1.14524626167777e-40	CD8 T cell	RHNO1
9.55427757717988e-45	-1.24495	0.021	0.062	1.15176816192903e-40	CD8 T cell	QPCTL
1.02092828732764e-44	-0.257529	0.15	0.24	1.23072905037347e-40	CD8 T cell	ELMSAN1
1.02267089186841e-44	-1.38744	0.023	0.065	1.23282976014737e-40	CD8 T cell	P4HA2
1.06893836854609e-44	-0.830311	0.031	0.077	1.28860520328231e-40	CD8 T cell	FKBP14
1.11395660919746e-44	-0.370136	0.106	0.183	1.34287469238754e-40	CD8 T cell	ICAM1
1.19307118219529e-44	-0.354816	0.117	0.197	1.43824731013642e-40	CD8 T cell	ZFX
1.20076758388504e-44	-0.423146	0.048	0.103	1.44752532237342e-40	CD8 T cell	MPP6
1.20892552099341e-44	-0.265894	0.096	0.171	1.45735971555756e-40	CD8 T cell	ARHGEF9
1.21037867375195e-44	-0.561474	0.117	0.194	1.45911149120797e-40	CD8 T cell	IL4R
1.26698834585189e-44	-1.39249	0.022	0.064	1.52735445092445e-40	CD8 T cell	MLPH
1.28163269121654e-44	-0.454623	0.079	0.147	1.54500820926154e-40	CD8 T cell	HAUS6
1.35524041274648e-44	-0.200635	0.213	0.322	1.63374231756589e-40	CD8 T cell	APOL6
1.40329062867919e-44	-0.271948	0.043	0.097	1.69166685287276e-40	CD8 T cell	COL6A3
1.45213459114853e-44	-0.506806	0.091	0.163	1.75054824962955e-40	CD8 T cell	ELK3
1.45557331743646e-44	-0.581555	0.062	0.123	1.75469363416965e-40	CD8 T cell	HECTD4
1.5333519765677e-44	-0.555085	0.064	0.126	1.84845580775236e-40	CD8 T cell	RASSF2
1.5340087981703e-44	-0.738501	0.043	0.095	1.84924760619429e-40	CD8 T cell	UQCC1
1.54647592290548e-44	-0.520182	0.053	0.11	1.86427672506256e-40	CD8 T cell	ACER3
1.55796216546402e-44	-0.354759	0.129	0.213	1.87812339046688e-40	CD8 T cell	ERO1A
1.62833464278991e-44	-0.333617	0.079	0.147	1.96295741188323e-40	CD8 T cell	GIGYF1
1.6418246576149e-44	-0.375455	0.113	0.192	1.97921962475476e-40	CD8 T cell	ZNF326
1.6603037890766e-44	-1.28721	0.024	0.066	2.00149621773184e-40	CD8 T cell	LINC00937
1.67193860413209e-44	-0.443978	0.1	0.174	2.01552198728123e-40	CD8 T cell	TMEM138
1.68436064033653e-44	-0.550586	0.123	0.202	2.03049675192569e-40	CD8 T cell	CDC14A
1.73245871036004e-44	-0.354663	0.119	0.199	2.08847897533903e-40	CD8 T cell	GRIPAP1
1.89728078289056e-44	-0.344115	0.168	0.26	2.28717198377457e-40	CD8 T cell	YARS
1.97313257157039e-44	-0.303744	0.438	0.564	2.37861131502811e-40	CD8 T cell	HNRNPH1
1.97828783759343e-44	-0.42222	0.086	0.155	2.38482598821888e-40	CD8 T cell	HADH
2.18171137917126e-44	-0.62348	0.053	0.11	2.63005306759095e-40	CD8 T cell	TADA2A
2.22281707888366e-44	-0.397797	0.082	0.151	2.67960598859425e-40	CD8 T cell	CBFA2T2
2.25814569509948e-44	-1.16569	0.019	0.059	2.72219463544242e-40	CD8 T cell	ABCA6
2.28199994141816e-44	-0.483397	0.085	0.154	2.7509509293796e-40	CD8 T cell	IL10RB
2.28272943093915e-44	-0.529147	0.069	0.132	2.75183032899714e-40	CD8 T cell	EXOSC2
2.37980322814147e-44	-0.34376	0.227	0.331	2.86885279152454e-40	CD8 T cell	ELOVL5
2.38961787250821e-44	-0.443057	0.081	0.149	2.88068434530865e-40	CD8 T cell	PIGS
2.40776606657892e-44	-0.644371	0.084	0.151	2.90256199326088e-40	CD8 T cell	WDR6
2.41219801353692e-44	-0.386905	0.211	0.31	2.90790470531875e-40	CD8 T cell	ZBTB1
2.46284920427814e-44	-0.523926	0.07	0.134	2.9689647157573e-40	CD8 T cell	LARP4B
2.57884555692097e-44	-0.336754	0.102	0.178	3.10879831886823e-40	CD8 T cell	CA5B
2.67826682617277e-44	-0.704468	0.039	0.089	3.22865065895127e-40	CD8 T cell	SARDH
2.77472575458508e-44	-0.699257	0.042	0.094	3.34493189715231e-40	CD8 T cell	UBE2D4
2.80422854255064e-44	-0.34916	0.147	0.235	3.38049750804479e-40	CD8 T cell	MALT1
2.87044411339476e-44	-1.4182	0.017	0.056	3.46032037869739e-40	CD8 T cell	GDPD5
2.88135880301699e-44	-0.391945	0.079	0.147	3.47347803703698e-40	CD8 T cell	REEP3
2.8909880399089e-44	-0.37795	0.117	0.196	3.48508608211018e-40	CD8 T cell	CASC3
2.94280516250599e-44	-0.52218	0.087	0.157	3.54755162340097e-40	CD8 T cell	ATP6V1A
3.01378166074078e-44	-0.533889	0.089	0.159	3.63311379202301e-40	CD8 T cell	MCMBP
3.01436254824193e-44	-1.19548	0.019	0.059	3.63381405190564e-40	CD8 T cell	ENPP1
3.08244794407889e-44	-0.825923	0.046	0.1	3.7158909965871e-40	CD8 T cell	LRIG1
3.08914481922819e-44	-0.371387	0.074	0.139	3.72396407957958e-40	CD8 T cell	ZFYVE16
3.09056040009747e-44	-0.190905	0.108	0.186	3.7256705623175e-40	CD8 T cell	UBXN2A
3.29851608330452e-44	-0.319194	0.152	0.24	3.97636113842359e-40	CD8 T cell	ENTPD1
3.31883501462933e-44	-0.531551	0.086	0.155	4.00085561013565e-40	CD8 T cell	USP38
3.38652612926124e-44	-0.742784	0.066	0.127	4.08245724882443e-40	CD8 T cell	PIEZO1
3.40401651431908e-44	-1.41466	0.019	0.058	4.10354190801165e-40	CD8 T cell	CFP
3.40880476006576e-44	-0.496665	0.096	0.168	4.10931413825927e-40	CD8 T cell	RASA1
3.73356083398428e-44	-2.15988	0.008	0.039	4.50080758536805e-40	CD8 T cell	HLF
3.88096236895924e-44	-0.374811	0.096	0.169	4.67850013578036e-40	CD8 T cell	ZCCHC8
3.93801241494682e-44	-0.311605	0.232	0.338	4.74727396621839e-40	CD8 T cell	ANAPC5
3.98224137761122e-44	-0.324739	0.094	0.166	4.80059198071032e-40	CD8 T cell	TSNAX
4.13102069067209e-44	-0.56102	0.068	0.131	4.9799454426052e-40	CD8 T cell	SLC1A4
4.18268525640028e-44	-0.683912	0.049	0.104	5.04222707659054e-40	CD8 T cell	TTI2
4.21577764831674e-44	-1.44596	0.019	0.059	5.08211995504583e-40	CD8 T cell	NPHP1
4.27583182952818e-44	-0.560276	0.102	0.175	5.15451527049622e-40	CD8 T cell	YTHDF3
4.55221989140625e-44	-1.05422	0.03	0.076	5.48770107909023e-40	CD8 T cell	PCAT1
4.56272744740331e-44	-0.46699	0.091	0.161	5.50036793784469e-40	CD8 T cell	UBXN7
4.60545758062934e-44	-1.03621	0.025	0.068	5.55187911344867e-40	CD8 T cell	FGD2
4.81248833536531e-44	-0.971986	0.03	0.076	5.80145468828288e-40	CD8 T cell	GTPBP2
4.88208144452433e-44	-0.353472	0.118	0.198	5.88534918137408e-40	CD8 T cell	AP1G1
4.88812878467859e-44	-0.437601	0.107	0.182	5.89263924993004e-40	CD8 T cell	PRPF3
5.00647163908703e-44	-1.10539	0.031	0.078	6.03530156091942e-40	CD8 T cell	PPIP5K1
5.16571604192625e-44	-0.545344	0.033	0.081	6.2272706885421e-40	CD8 T cell	PIK3C2B
5.38416941595817e-44	-0.832201	0.025	0.067	6.49061623093757e-40	CD8 T cell	ZNF558
5.47277125900823e-44	-0.519212	0.041	0.093	6.59742575273442e-40	CD8 T cell	GSTZ1
5.68290525336031e-44	-0.411357	0.098	0.171	6.85074228292586e-40	CD8 T cell	DDX60L
5.88976133253511e-44	-0.340922	0.148	0.235	7.10010728637108e-40	CD8 T cell	RNF4
6.07714585246678e-44	-0.563943	0.087	0.157	7.3259993251487e-40	CD8 T cell	EXOC4
6.09483323914393e-44	-1.076	0.029	0.075	7.34732146978801e-40	CD8 T cell	NDRG2
6.19075981237542e-44	-0.255017	0.108	0.185	7.46296095381857e-40	CD8 T cell	TCOF1
6.23848239578897e-44	-0.119269	0.147	0.237	7.5204905281236e-40	CD8 T cell	PLEKHA3
6.44073687701953e-44	-1.34998	0.022	0.063	7.76430830524704e-40	CD8 T cell	AKAP2
6.45933854739523e-44	-0.408781	0.143	0.228	7.78673261888495e-40	CD8 T cell	DHX15
6.47499458984973e-44	-0.886823	0.024	0.067	7.80560597806385e-40	CD8 T cell	SAMD4A
6.72896494569466e-44	-0.393207	0.163	0.252	8.11176724203491e-40	CD8 T cell	PSMC2
6.92526087273528e-44	-0.738284	0.053	0.109	8.34840198208237e-40	CD8 T cell	GINS2
7.01506322487443e-44	-0.275362	0.229	0.338	8.45665871758612e-40	CD8 T cell	SNRNP200
7.45604241211689e-44	-0.504506	0.115	0.191	8.98825912780691e-40	CD8 T cell	LRPPRC
7.69478907661593e-44	-0.860772	0.04	0.091	9.27606823186051e-40	CD8 T cell	ZWILCH
7.81955497678063e-44	-0.655876	0.04	0.091	9.42647352450905e-40	CD8 T cell	CPT2
8.02096241512927e-44	-0.640151	0.025	0.069	9.66927019143834e-40	CD8 T cell	NCKAP1
8.14562983040555e-44	-0.379528	0.058	0.117	9.81955676055389e-40	CD8 T cell	TYW5
8.22984927273278e-44	-0.32621	0.397	0.512	9.92108329827937e-40	CD8 T cell	CAPZA1
8.45213570507634e-44	-0.402101	0.14	0.225	1.01890495924695e-39	CD8 T cell	STAT5A
8.56336122149968e-44	-0.975137	0.034	0.082	1.03231319525179e-39	CD8 T cell	ZGRF1
9.41913215650501e-44	-0.55448	0.054	0.11	1.13547638146668e-39	CD8 T cell	POGK
9.42033970307619e-44	-0.369015	0.2	0.298	1.13562195120584e-39	CD8 T cell	TUBA1C
9.42945605162659e-44	-0.386311	0.14	0.224	1.13672092702359e-39	CD8 T cell	NCOA4
9.54712733128088e-44	-0.479128	0.094	0.165	1.15090619978591e-39	CD8 T cell	AFF1
9.74753524071309e-44	-0.349037	0.112	0.189	1.17506537326796e-39	CD8 T cell	WIPF2
9.99759241915216e-44	-1.13815	0.025	0.068	1.20520976612879e-39	CD8 T cell	ITGB8
1.01788265560261e-43	-0.842583	0.028	0.073	1.22705754132895e-39	CD8 T cell	ZNF93
1.02174674533561e-43	-0.939157	0.02	0.06	1.23171570150208e-39	CD8 T cell	ACVR2B
1.0570853939238e-43	-0.452788	0.128	0.208	1.27431644237514e-39	CD8 T cell	GARS
1.11338307343508e-43	-0.844178	0.037	0.086	1.34218329502598e-39	CD8 T cell	ODF3B
1.11502023233768e-43	-0.618255	0.09	0.159	1.34415689008307e-39	CD8 T cell	OPA1
1.11909184153574e-43	-0.921137	0.024	0.067	1.34906521497133e-39	CD8 T cell	TMEM231
1.14206206056358e-43	-0.437468	0.077	0.143	1.3767558140094e-39	CD8 T cell	DDX55
1.15357837090922e-43	-0.210224	0.226	0.335	1.39063872613106e-39	CD8 T cell	ZBTB20
1.18770715684659e-43	-0.577287	0.074	0.139	1.43178097757856e-39	CD8 T cell	BAP1
1.22085352666918e-43	-0.43658	0.204	0.296	1.47173892639969e-39	CD8 T cell	BATF
1.28816885533838e-43	-1.53197	0.021	0.061	1.55288755511041e-39	CD8 T cell	CLIC2
1.29342750063156e-43	-0.579352	0.074	0.138	1.55922685201135e-39	CD8 T cell	ABCC1
1.2945653097173e-43	-0.404125	0.165	0.254	1.56059848086421e-39	CD8 T cell	PDCD6IP
1.31577254795349e-43	-0.377465	0.146	0.231	1.58616380655793e-39	CD8 T cell	NINJ1
1.32478249333025e-43	-0.340119	0.333	0.446	1.59702529570961e-39	CD8 T cell	TNFRSF1B
1.33003457373186e-43	-0.376208	0.105	0.18	1.60335667863376e-39	CD8 T cell	RFFL
1.38202974630944e-43	-0.366896	0.158	0.247	1.66603685917603e-39	CD8 T cell	CDK6
1.40813683518418e-43	-0.372505	0.201	0.299	1.69750895481453e-39	CD8 T cell	HERC1
1.49973719158026e-43	-1.31499	0.022	0.063	1.80793318445e-39	CD8 T cell	PYGM
1.50849319236743e-43	-0.483266	0.1	0.173	1.81848854339893e-39	CD8 T cell	AKAP8
1.51265534259225e-43	-0.678044	0.072	0.135	1.82350601549496e-39	CD8 T cell	LIG1
1.52335398448465e-43	-0.327812	0.132	0.216	1.83640322829625e-39	CD8 T cell	HARS
1.52786559292349e-43	-1.01398	0.031	0.077	1.84184197226927e-39	CD8 T cell	NEU3
1.53787744088255e-43	-0.30342	0.062	0.123	1.85391125498391e-39	CD8 T cell	FLVCR1
1.58187276580957e-43	-0.32183	0.263	0.37	1.90694761918344e-39	CD8 T cell	HSPA9
1.58538309997356e-43	-0.907128	0.022	0.064	1.91117932701813e-39	CD8 T cell	EXPH5
1.61764841013418e-43	-0.639764	0.061	0.121	1.95007515841676e-39	CD8 T cell	MAN2C1
1.63340901694665e-43	-0.407904	0.058	0.117	1.96907456992918e-39	CD8 T cell	RABL2B
1.6580360279129e-43	-0.498513	0.058	0.116	1.998762431649e-39	CD8 T cell	GPR89B
1.70030590091256e-43	-1.17851	0.028	0.072	2.04971876355009e-39	CD8 T cell	SLC39A11
1.70832845572678e-43	-0.349302	0.215	0.315	2.05938995337863e-39	CD8 T cell	TYMP
1.71566947422109e-43	-0.603451	0.087	0.155	2.06823955117352e-39	CD8 T cell	TIMM23
1.71657381803533e-43	-0.313411	0.264	0.375	2.06932973764159e-39	CD8 T cell	ARL6IP1
1.7485845703472e-43	-1.03053	0.03	0.075	2.10791869955355e-39	CD8 T cell	CTSL
1.77286013705091e-43	-1.35047	0.017	0.054	2.13718289521487e-39	CD8 T cell	DOCK6
1.88648936853567e-43	-0.317282	0.147	0.234	2.27416293376975e-39	CD8 T cell	ANAPC15
1.916584733045e-43	-0.817551	0.047	0.1	2.31044289568575e-39	CD8 T cell	RRM2
1.92734137115454e-43	-1.32397	0.021	0.061	2.32341002292679e-39	CD8 T cell	PRPF40B
1.93487947533089e-43	-1.22232	0.026	0.069	2.33249720751139e-39	CD8 T cell	LGMN
2.02096983888412e-43	-1.16992	0.019	0.058	2.4362791407748e-39	CD8 T cell	SEPT4
2.20809858368701e-43	-0.428584	0.053	0.11	2.66186284263469e-39	CD8 T cell	BPNT1
2.342412526828e-43	-0.927973	0.031	0.076	2.82377830109115e-39	CD8 T cell	AMY2B
2.37424156277001e-43	-0.559328	0.093	0.163	2.86214820391925e-39	CD8 T cell	LINC00426
2.392296567305e-43	-0.793237	0.04	0.09	2.88391351188618e-39	CD8 T cell	MIER2
2.44600933697336e-43	-0.34921	0.201	0.299	2.94866425572139e-39	CD8 T cell	PSMC6
2.54467636587014e-43	-0.317497	0.202	0.303	3.06760735905645e-39	CD8 T cell	SHKBP1
2.55072620145804e-43	-0.358605	0.282	0.394	3.07490043585767e-39	CD8 T cell	GOLGB1
2.62447469114576e-43	-0.399001	0.143	0.228	3.16380424017622e-39	CD8 T cell	TMBIM1
2.70388538601663e-43	-0.655727	0.048	0.103	3.25953383284305e-39	CD8 T cell	MPI
2.79229610316422e-43	-1.51382	0.017	0.054	3.36611295236446e-39	CD8 T cell	CCDC149
2.79594331605873e-43	-0.419355	0.096	0.168	3.3705096675088e-39	CD8 T cell	MZB1
2.79656044653611e-43	-0.658918	0.082	0.148	3.37125361829928e-39	CD8 T cell	CRY1
2.83601817582192e-43	-0.445293	0.08	0.147	3.41881991095333e-39	CD8 T cell	PDLIM5
2.85267375978338e-43	-0.336195	0.178	0.27	3.43889821741887e-39	CD8 T cell	PRNP
2.86905152861503e-43	-0.686341	0.044	0.097	3.45864161774542e-39	CD8 T cell	HEATR5A
2.99354792860701e-43	-0.509225	0.089	0.158	3.60872202793575e-39	CD8 T cell	CNST
3.11406916134918e-43	-0.370864	0.156	0.245	3.75401037400644e-39	CD8 T cell	VPS35
3.18843344203905e-43	-0.603215	0.05	0.104	3.84365651437808e-39	CD8 T cell	NUP43
3.27646405278471e-43	-0.41055	0.134	0.216	3.94977741563197e-39	CD8 T cell	STXBP3
3.37700286093523e-43	-0.180129	0.188	0.29	4.07097694885742e-39	CD8 T cell	FNTA
3.67604627641186e-43	-1.06519	0.024	0.066	4.43147378621449e-39	CD8 T cell	ZNF19
3.80774587512674e-43	-0.161927	0.114	0.194	4.59023765246528e-39	CD8 T cell	SLC25A45
3.92743839967391e-43	-0.235233	0.156	0.247	4.7345269908069e-39	CD8 T cell	NCBP3
4.05867486092645e-43	-0.910836	0.039	0.088	4.89273254484683e-39	CD8 T cell	CCNF
4.25868577089357e-43	-0.318068	0.253	0.359	5.1338456968122e-39	CD8 T cell	RABGAP1L
4.29300924484753e-43	-0.132618	0.032	0.078	5.1752226446637e-39	CD8 T cell	CEP126
4.3675512881164e-43	-0.268783	0.133	0.216	5.26508307782432e-39	CD8 T cell	CYP20A1
4.39360930463626e-43	-0.43226	0.154	0.239	5.29649601673901e-39	CD8 T cell	BIRC2
4.40048268209995e-43	-0.409414	0.142	0.226	5.30478187327149e-39	CD8 T cell	RLF
4.49721656908954e-43	-0.603098	0.083	0.149	5.42139457403744e-39	CD8 T cell	IL18R1
4.82298797627951e-43	-0.24393	0.194	0.294	5.81411200540495e-39	CD8 T cell	MRPS5
4.85083204193921e-43	-0.377581	0.122	0.2	5.84767802655772e-39	CD8 T cell	PARP9
4.88058820945131e-43	-0.721943	0.028	0.072	5.88354908649355e-39	CD8 T cell	IGSF6
5.07969898361467e-43	-0.46895	0.111	0.186	6.12357712474748e-39	CD8 T cell	CUL1
5.09555647404496e-43	-0.411409	0.125	0.205	6.1426933294612e-39	CD8 T cell	MPV17
5.18277655497301e-43	-0.452449	0.134	0.215	6.24783713701997e-39	CD8 T cell	SND1
5.23091052357561e-43	-0.512473	0.049	0.103	6.30586263617039e-39	CD8 T cell	ZNF566
5.3331401068619e-43	-0.449337	0.07	0.133	6.42910039882202e-39	CD8 T cell	ZBED5
5.46241560077849e-43	-0.863994	0.037	0.086	6.58494200673847e-39	CD8 T cell	IGHMBP2
5.514840493428e-43	-0.485725	0.062	0.123	6.64814021482745e-39	CD8 T cell	FAM219B
5.51948072136593e-43	-1.10533	0.034	0.082	6.65373400960663e-39	CD8 T cell	FOXM1
5.72229530191392e-43	-0.561559	0.124	0.2	6.89822698645723e-39	CD8 T cell	HMGN4
5.83474254317161e-43	-0.36617	0.201	0.299	7.03378213579337e-39	CD8 T cell	TMPO
5.94896598404962e-43	-1.26431	0.017	0.053	7.17147849377182e-39	CD8 T cell	CD300E
5.98344017872073e-43	-0.794291	0.05	0.104	7.21303713544784e-39	CD8 T cell	PIGL
6.03676655079084e-43	-0.982301	0.017	0.054	7.27732207697836e-39	CD8 T cell	NOVA1
6.03992384036136e-43	-0.356487	0.169	0.259	7.28112818955562e-39	CD8 T cell	USP3
6.27987030069096e-43	0.282341950910998	0.686	0.645	7.57038364748295e-39	CD8 T cell	COMMD6
6.32884124342517e-43	-0.655165	0.035	0.082	7.62941811894905e-39	CD8 T cell	ICA1L
6.36380533490101e-43	-0.416648	0.082	0.149	7.67156733122316e-39	CD8 T cell	HPS5
6.56838080770531e-43	-0.379639	0.074	0.138	7.91818306368875e-39	CD8 T cell	ELMOD3
6.73118036172454e-43	-0.548943	0.064	0.124	8.11443792605894e-39	CD8 T cell	APOL1
6.88842598758687e-43	-0.710536	0.039	0.088	8.30399752803597e-39	CD8 T cell	NFS1
6.94995949509754e-43	-0.787817	0.023	0.065	8.37817617134009e-39	CD8 T cell	GDPD1
7.03488188305783e-43	-0.958766	0.027	0.07	8.48055011002622e-39	CD8 T cell	LRRC37A2
7.36244630332031e-43	-0.989564	0.033	0.08	8.87542901865263e-39	CD8 T cell	SULT1A3
7.99925044275758e-43	-0.351277	0.148	0.235	9.64309640874426e-39	CD8 T cell	RSRC1
8.28517750251341e-43	-0.47779	0.061	0.121	9.98778147927992e-39	CD8 T cell	SLC12A6
8.88576286089479e-43	-0.514076	0.059	0.117	1.07117871288087e-38	CD8 T cell	PCCB
9.3903967394242e-43	-0.669499	0.069	0.131	1.13201232693759e-38	CD8 T cell	INTS8
9.49124590939679e-43	-0.417155	0.127	0.207	1.14416969437778e-38	CD8 T cell	NANS
9.6386086449547e-43	0.388771637534858	0.826	0.819	1.16193427214929e-38	CD8 T cell	HSPA8
1.01441843966345e-42	-0.416815	0.096	0.167	1.22288142901429e-38	CD8 T cell	KLHL6
1.05495161786533e-42	-1.58778	0.024	0.066	1.27174417533665e-38	CD8 T cell	AICDA
1.06081097866043e-42	-0.582979	0.072	0.135	1.27880763477514e-38	CD8 T cell	LMBR1
1.06167509934237e-42	-1.23658	0.022	0.062	1.27984933225723e-38	CD8 T cell	DCN
1.06867132268777e-42	-0.470247	0.086	0.153	1.28828327950011e-38	CD8 T cell	VPS41
1.07467649174648e-42	-0.355542	0.128	0.209	1.29552251080039e-38	CD8 T cell	NLRP1
1.10187517058698e-42	-0.411647	0.058	0.116	1.3283105181426e-38	CD8 T cell	P2RX7
1.11126574616824e-42	-0.436308	0.062	0.121	1.33963085700582e-38	CD8 T cell	NARFL
1.14380215343754e-42	-0.704999	0.066	0.126	1.37885349596896e-38	CD8 T cell	HMGCR
1.16275219125448e-42	-0.402472	0.149	0.234	1.40169776655727e-38	CD8 T cell	PLEKHB2
1.22384647428767e-42	-0.275812	0.071	0.135	1.47534692475378e-38	CD8 T cell	GPN2
1.3009517465873e-42	-0.381037	0.053	0.11	1.56829733051099e-38	CD8 T cell	ZNF250
1.31835832560566e-42	-0.339699	0.165	0.252	1.58928096151762e-38	CD8 T cell	TM9SF2
1.32856907595259e-42	-1.28708	0.02	0.06	1.60159002106084e-38	CD8 T cell	GINS1
1.34687527107699e-42	-1.5412	0.016	0.052	1.62365813928331e-38	CD8 T cell	TJP2
1.34713733953059e-42	-0.749499	0.057	0.114	1.62397406280413e-38	CD8 T cell	PPP2R5D
1.39592437778282e-42	-0.230994	0.083	0.152	1.68278683741719e-38	CD8 T cell	TMEM41A
1.41855213705781e-42	-0.477644	0.06	0.12	1.71006460122319e-38	CD8 T cell	TMEM159
1.48261691717855e-42	-1.39277	0.021	0.06	1.78729469365875e-38	CD8 T cell	LRRC37A3
1.50895175699211e-42	-0.359047	0.118	0.195	1.81904134305399e-38	CD8 T cell	PHACTR2
1.54613870679291e-42	-0.668937	0.025	0.068	1.86387021103885e-38	CD8 T cell	FAM131A
1.57625918992184e-42	-0.665996	0.047	0.101	1.90018045345078e-38	CD8 T cell	POLR1B
1.73881989475806e-42	-1.36004	0.022	0.061	2.09614738313084e-38	CD8 T cell	FCRL1
1.75061291575986e-42	-1.02118	0.025	0.067	2.11036386994852e-38	CD8 T cell	AXL
1.76962360114617e-42	-0.436921	0.11	0.184	2.13328125118171e-38	CD8 T cell	SEC22C
1.87599110506416e-42	-0.997414	0.028	0.072	2.26150727715485e-38	CD8 T cell	NET1
1.93888260147156e-42	-1.08797	0.017	0.053	2.33732297607397e-38	CD8 T cell	VLDLR
1.97500291074683e-42	-0.629141	0.037	0.086	2.3808660089053e-38	CD8 T cell	PAK4
2.20082204448888e-42	-0.437731	0.118	0.195	2.65309097463135e-38	CD8 T cell	FAM214A
2.38482648134966e-42	-0.340876	0.079	0.145	2.87490832326702e-38	CD8 T cell	BTBD7
2.42504727535326e-42	-0.378142	0.153	0.24	2.92339449043836e-38	CD8 T cell	RALGDS
2.44567078546888e-42	-0.857925	0.048	0.101	2.94825613188274e-38	CD8 T cell	CAMK1
2.44701430266267e-42	-0.509824	0.095	0.165	2.94987574185985e-38	CD8 T cell	RANBP3
2.57074361542767e-42	-0.282346	0.211	0.311	3.09903142839805e-38	CD8 T cell	GLG1
2.64218775461067e-42	-0.53421	0.126	0.204	3.18515733818316e-38	CD8 T cell	KIF20B
2.67494988835067e-42	-0.55332	0.088	0.155	3.22465209040673e-38	CD8 T cell	UXS1
2.74128986184061e-42	-1.28501	0.019	0.058	3.30462492844886e-38	CD8 T cell	MROH8
2.81745029887402e-42	-0.465639	0.045	0.098	3.39643633529264e-38	CD8 T cell	SLC17A5
2.82447873407069e-42	-0.478518	0.052	0.108	3.40490911392222e-38	CD8 T cell	ZNF568
2.99752821712166e-42	-1.66197	0.01	0.042	3.61352026574016e-38	CD8 T cell	IQSEC2
3.10880756543524e-42	-0.528327	0.143	0.223	3.74766752013218e-38	CD8 T cell	SEC14L1
3.27628476818249e-42	-1.03252	0.025	0.066	3.94956128804399e-38	CD8 T cell	PLEKHG1
3.5436881656544e-42	-0.732761	0.03	0.075	4.27191608369638e-38	CD8 T cell	MED18
3.54952233831625e-42	-0.423216	0.07	0.132	4.27894917884024e-38	CD8 T cell	HIVEP3
3.63666581279381e-42	-0.365494	0.131	0.211	4.38400063732293e-38	CD8 T cell	NAA15
3.68849208170851e-42	0.212717430368293	0.797	0.766	4.44647720449961e-38	CD8 T cell	HNRNPA1
3.7413361979433e-42	-0.31469	0.204	0.301	4.51018078662064e-38	CD8 T cell	SUPT16H
3.87611621805935e-42	-0.141651	0.15	0.239	4.67265810087054e-38	CD8 T cell	HELB
3.99375026780396e-42	-0.514271	0.087	0.155	4.81446594783767e-38	CD8 T cell	PI4KB
4.02215560731074e-42	-0.726793	0.065	0.124	4.84870858461309e-38	CD8 T cell	UHRF1BP1L
4.02547968153165e-42	-0.90888	0.031	0.075	4.8527157560864e-38	CD8 T cell	FUT10
4.05911716774231e-42	-0.564552	0.046	0.098	4.89326574571336e-38	CD8 T cell	PGM3
4.08524219423685e-42	-0.723335	0.062	0.121	4.92475946515253e-38	CD8 T cell	TPX2
4.47480281467932e-42	-0.451414	0.111	0.185	5.39437479309592e-38	CD8 T cell	KDM5B
4.53099441726757e-42	-0.376581	0.162	0.249	5.46211377001606e-38	CD8 T cell	FRYL
4.64799451751685e-42	-0.377462	0.173	0.263	5.60315739086657e-38	CD8 T cell	DHX9
4.65708240790533e-42	-0.539719	0.087	0.154	5.61411284272987e-38	CD8 T cell	CLPX
4.7055788086405e-42	-0.389496	0.097	0.167	5.67257525381613e-38	CD8 T cell	GOLGA3
[truncated: 7,641 more rows]
