# Supplementary material for: A multi-omic analysis reveals a predictive value of tertiary lymphoid structures in improving the prognosis of colorectal cancer patients with BRAF mutation
Source: Front Immunol. 2025 Sep 1;16:1662573. doi: 10.3389/fimmu.2025.1662573 (PMC12434122; doi:10.3389/fimmu.2025.1662573)
Supplement: Supplementary file 2 [file DataSheet2.zip › Supplementary Table 9.xlsx]

## Sheet: Supplementary_Table_9
p_val	avg_log2FC	pct.1	pct.2	p_val_adj	cluster	gene
0	1.39639684548766	0.885	0.372	0	CD4 memory T cells	CD37
0	-6.06137	0.011	0.517	0	CD4 memory T cells	ICOS
1.60553834323597e-207	1.31887206256944	0.4	0.181	1.93547647277097e-203	CD4 memory T cells	FCMR
1.11408884545726e-109	0.323085969602888	0.979	0.945	1.34303410319872e-105	CD4 memory T cells	RPS3
1.66982230846904e-109	0.402779633257802	0.971	0.932	2.01297079285943e-105	CD4 memory T cells	EEF1A1
1.02189144719247e-93	0.328017035084182	0.943	0.88	1.23189013959052e-89	CD4 memory T cells	RPL39
5.38817276478987e-89	0.349103340780468	0.929	0.864	6.49544226795419e-85	CD4 memory T cells	RPL41
1.01249333269163e-84	0.334043811334626	0.84	0.695	1.22056071255977e-80	CD4 memory T cells	RPL15
1.54143647596898e-81	0.323919631334475	0.837	0.695	1.85820167178061e-77	CD4 memory T cells	RPL26
9.0361874619367e-78	0.256115531335879	0.954	0.901	1.08931239853647e-73	CD4 memory T cells	RPS25
1.91599169203889e-77	0.264556780215755	0.989	0.969	2.30972798475288e-73	CD4 memory T cells	RPL30
5.61823745770141e-74	0.271459323348369	0.921	0.85	6.77278525525905e-70	CD4 memory T cells	RPL22
1.18823809533019e-73	0.241626002902661	0.969	0.924	1.43242102392054e-69	CD4 memory T cells	RPL5
1.23064977082652e-72	0.246451392214171	0.979	0.95	1.48354829873137e-68	CD4 memory T cells	RPS13
1.12426211602329e-68	0.236203201601862	0.983	0.961	1.35529798086607e-64	CD4 memory T cells	RPS23
6.51306903679724e-68	0.217116433675127	0.983	0.96	7.85150472385907e-64	CD4 memory T cells	RPL18A
6.80207060564811e-62	0.194341926235905	0.995	0.983	8.1998961151088e-58	CD4 memory T cells	RPL10
4.56354782326948e-61	0.214228452140142	0.978	0.948	5.50135690095135e-57	CD4 memory T cells	RPL14
1.45819041495649e-59	0.19664476897261	0.983	0.951	1.75784854523005e-55	CD4 memory T cells	RPL18
1.42764920526161e-54	0.234645447668614	0.872	0.774	1.72103111694287e-50	CD4 memory T cells	EEF1D
2.94827868097129e-53	0.238429832147061	0.883	0.786	3.55414994991089e-49	CD4 memory T cells	HLA-B
6.38750911360834e-53	-0.334698	0.895	0.89	7.70014223645485e-49	CD4 memory T cells	SRGN
1.59660615635353e-52	0.488641775394335	0.511	0.39	1.92470872148418e-48	CD4 memory T cells	KLF2
5.16187834798025e-52	0.251250916358328	0.955	0.919	6.22264434849019e-48	CD4 memory T cells	RPLP0
3.91151811391322e-50	0.193971416948972	0.989	0.967	4.71533508632239e-46	CD4 memory T cells	RPS8
4.20395178450559e-50	0.168095874994006	0.985	0.964	5.06786387622149e-46	CD4 memory T cells	RPS15
6.1666456056167e-47	0.179110373024757	0.987	0.964	7.43389127757093e-43	CD4 memory T cells	RPS28
1.019829605623e-44	0.181122080171944	0.987	0.964	1.22940458957853e-40	CD4 memory T cells	RPS4X
3.27879340034458e-43	0.250570056656994	0.717	0.576	3.9525854441154e-39	CD4 memory T cells	PPIA
9.08954008311306e-42	0.154155054395106	0.994	0.986	1.09574405701928e-37	CD4 memory T cells	RPL13
2.3654417251866e-40	0.234438784274336	0.79	0.681	2.85153999971245e-36	CD4 memory T cells	COX4I1
2.54008625416064e-40	0.16250727510521	0.97	0.931	3.06207397939066e-36	CD4 memory T cells	RPS9
4.65506400862964e-38	-0.529557	0.604	0.648	5.61167966240304e-34	CD4 memory T cells	NEAT1
1.25085840857267e-37	0.235360255517534	0.63	0.503	1.50790981153436e-33	CD4 memory T cells	RPL17
1.36339769446581e-36	9.6371402717133	0.022	0	1.64357592067854e-32	CD4 memory T cells	TNFRSF13C
4.55834048040168e-36	0.219647842942166	0.819	0.713	5.49507944912423e-32	CD4 memory T cells	HNRNPA1
6.46415808991923e-34	0.165993937846445	0.943	0.889	7.79254257739764e-30	CD4 memory T cells	B2M
1.97418818656089e-33	0.215732755731105	0.74	0.603	2.37988385889915e-29	CD4 memory T cells	CFL1
4.99166520102725e-33	0.143304283716755	0.99	0.972	6.01745239983835e-29	CD4 memory T cells	RPL19
6.87952095325776e-33	-0.22606	0.888	0.882	8.29326250915223e-29	CD4 memory T cells	DDX5
2.21820956038613e-32	0.142479472113155	0.975	0.947	2.67405162504548e-28	CD4 memory T cells	RPL6
3.10740980893143e-32	0.160765549064413	0.825	0.725	3.74598252466683e-28	CD4 memory T cells	TXNIP
4.80231563461295e-32	-0.307979	0.837	0.846	5.78919149752592e-28	CD4 memory T cells	CXCR4
6.98381384127665e-32	-0.469043	0.528	0.577	8.418987585659e-28	CD4 memory T cells	MCL1
1.41077305172995e-31	0.25123755475029	0.493	0.386	1.70068691386046e-27	CD4 memory T cells	IFITM1
7.70047805562178e-31	0.241982203701564	0.49	0.384	9.28292629605205e-27	CD4 memory T cells	IFITM2
3.23551396671659e-30	0.139788142941946	0.976	0.945	3.90041208687685e-26	CD4 memory T cells	RPL7A
4.08976873578332e-30	-0.457467	0.482	0.535	4.93021621098679e-26	CD4 memory T cells	GPR183
4.26572001581321e-30	0.129003687136374	0.98	0.954	5.14232547906282e-26	CD4 memory T cells	FAU
6.59818952459291e-30	0.34276146423315	0.357	0.269	7.95411747189675e-26	CD4 memory T cells	NOSIP
9.97618323322242e-30	0.12060306905686	0.994	0.982	1.20262888876496e-25	CD4 memory T cells	RPL28
1.38519424671273e-29	-0.413311	0.581	0.634	1.6698516644122e-25	CD4 memory T cells	JUND
8.3165231045191e-29	-0.429838	0.463	0.522	1.00255686024978e-24	CD4 memory T cells	CREM
2.85743130276003e-28	-0.434593	0.674	0.71	3.44463343547721e-24	CD4 memory T cells	TNFAIP3
1.33595493010886e-27	0.194848513297778	0.805	0.72	1.61049366824623e-23	CD4 memory T cells	EEF2
1.36677388223338e-27	0.157923899963357	0.938	0.879	1.64764591503234e-23	CD4 memory T cells	FTH1
4.15582997670016e-26	0.16731299804771	0.707	0.583	5.00985303691205e-22	CD4 memory T cells	H3F3A
6.54925758751205e-26	0.422510190601267	0.256	0.184	7.89513002174578e-22	CD4 memory T cells	SELL
7.80968748636429e-26	0.125810457352331	0.982	0.955	9.41457826481215e-22	CD4 memory T cells	RPS7
8.89957297212516e-26	0.190505841293213	0.651	0.547	1.07284352178969e-21	CD4 memory T cells	CIRBP
3.48925714190621e-25	0.150604752984201	0.983	0.96	4.20629948456793e-21	CD4 memory T cells	RPS3A
6.86305061227723e-25	0.473473965815815	0.167	0.109	8.2734075131002e-21	CD4 memory T cells	DNAJB4
7.09571228084499e-25	0.171868349300345	0.849	0.771	8.55388115455864e-21	CD4 memory T cells	PABPC1
1.16901466453924e-24	0.193401120393095	0.555	0.449	1.40924717810205e-20	CD4 memory T cells	SUMO2
1.24176126646333e-24	0.128670439688197	0.981	0.957	1.49694320672155e-20	CD4 memory T cells	RPL8
1.49418803011378e-24	0.367783416606388	0.847	0.818	1.80124367030216e-20	CD4 memory T cells	RPS26
1.63395367583765e-24	0.187814162907003	0.435	0.338	1.96973115622229e-20	CD4 memory T cells	LIMD2
1.8643480159962e-24	0.161883142561582	0.96	0.926	2.24747153328342e-20	CD4 memory T cells	RPS21
3.21271723729723e-24	-0.611186	0.21	0.274	3.87293062956181e-20	CD4 memory T cells	ATP1B3
3.45034261688901e-24	0.119621289722713	0.99	0.968	4.1593880246597e-20	CD4 memory T cells	RPS15A
4.68540966525249e-24	0.115435651756119	0.992	0.976	5.64826135146188e-20	CD4 memory T cells	RPL11
6.59176820431549e-24	0.157608745784611	0.764	0.667	7.94637657030232e-20	CD4 memory T cells	FXYD5
8.16376862585616e-24	0.384966154518053	0.245	0.177	9.8414230784696e-20	CD4 memory T cells	FLT3LG
8.5471695820381e-24	0.118143562409055	0.98	0.953	1.03036129311469e-19	CD4 memory T cells	RPL35A
1.97401780610263e-23	-0.307843	0.692	0.715	2.37967846525672e-19	CD4 memory T cells	CD2
2.82711704607791e-23	0.124512117160348	0.981	0.957	3.40808959904692e-19	CD4 memory T cells	RPL29
9.88872019730954e-23	0.217589104781485	0.401	0.314	1.19208521978566e-18	CD4 memory T cells	HIGD2A
1.87065011455728e-22	-0.395882	0.486	0.543	2.2550687130988e-18	CD4 memory T cells	RGS1
2.17064421826312e-22	0.158258549521386	0.856	0.78	2.61671160511619e-18	CD4 memory T cells	NPM1
2.80423808887583e-22	0.145518241675684	0.711	0.605	3.38050901613981e-18	CD4 memory T cells	IL32
3.62674868586751e-22	0.130199739419982	0.959	0.911	4.37204554081328e-18	CD4 memory T cells	NACA
9.92273522359964e-22	0.109729933710529	0.988	0.97	1.19618573120494e-17	CD4 memory T cells	RPL34
1.09273098086489e-21	-0.613698	0.342	0.395	1.31728719743262e-17	CD4 memory T cells	REL
7.97922452843575e-21	0.144643225309584	0.448	0.356	9.6189551690293e-17	CD4 memory T cells	COX6A1
9.08687409504785e-21	0.176361519805482	0.745	0.655	1.09542267215802e-16	CD4 memory T cells	LDHB
1.24866147152919e-20	0.221846172140293	0.326	0.252	1.50526140392843e-16	CD4 memory T cells	LY6E
1.74817050039953e-20	-0.176107	0.991	0.977	2.10741953823164e-16	CD4 memory T cells	TMSB4X
2.08974702254907e-20	0.114175376927235	0.966	0.928	2.5191900356829e-16	CD4 memory T cells	RPS5
3.06745889280891e-20	0.308021766583503	0.286	0.219	3.69782169528114e-16	CD4 memory T cells	POLR1D
7.42544302739537e-20	0.191554797514218	0.518	0.433	8.95137156952512e-16	CD4 memory T cells	APRT
1.13640726856453e-19	0.273546771632198	0.305	0.235	1.36993896225454e-15	CD4 memory T cells	GABARAP
1.75544845441375e-19	0.550834234038377	0.141	0.095	2.11619311179577e-15	CD4 memory T cells	NME2
3.66026266416241e-19	0.113777223390549	0.969	0.946	4.41244664164778e-15	CD4 memory T cells	TMSB10
3.75141800194133e-19	0.100761689604067	0.789	0.673	4.52233440134027e-15	CD4 memory T cells	SERF2
3.79463989140166e-19	0.104642864535972	0.99	0.974	4.5744383890847e-15	CD4 memory T cells	RPL32
5.61074530132823e-19	0.189291150762572	0.522	0.437	6.76375346075118e-15	CD4 memory T cells	EIF3L
1.53445962775279e-18	0.179365721847084	0.506	0.421	1.84979108125599e-14	CD4 memory T cells	MIF
1.71197756028402e-18	0.142907058711073	0.697	0.601	2.06378894892239e-14	CD4 memory T cells	CORO1A
1.77305679668632e-18	0.136407766204603	0.882	0.817	2.13741996840536e-14	CD4 memory T cells	BTF3
3.64269308319167e-18	0.227443285265439	0.327	0.259	4.39126651178755e-14	CD4 memory T cells	CD55
5.89403323752296e-18	0.156195578499754	0.635	0.548	7.10525706783393e-14	CD4 memory T cells	EIF3F
8.57603019655709e-18	0.107955473813241	0.962	0.92	1.03384044019496e-13	CD4 memory T cells	RPSA
4.28701186793821e-17	0.102040644829701	0.992	0.977	5.16799280679952e-13	CD4 memory T cells	RPS27
4.90208896668079e-17	-0.46959	0.311	0.362	5.90946824933369e-13	CD4 memory T cells	SAMSN1
5.06967796699238e-17	0.156847239292927	0.447	0.366	6.11149678920932e-13	CD4 memory T cells	DAZAP2
5.8261700315979e-17	0.180116427310478	0.384	0.31	7.02344797309127e-13	CD4 memory T cells	SEPT9
7.09820180730862e-17	0.234075203412628	0.29	0.229	8.55688227871054e-13	CD4 memory T cells	COX7A2L
8.66272023243568e-17	0.246367119958748	0.293	0.23	1.04429092402012e-12	CD4 memory T cells	LITAF
1.15018664887432e-16	-0.150511	0.952	0.933	1.38655000521799e-12	CD4 memory T cells	H3F3B
1.33713862825515e-16	-0.79272	0.064	0.099	1.61192061636158e-12	CD4 memory T cells	TP53INP1
1.72810184955917e-16	0.225819962681965	0.318	0.253	2.08322677964358e-12	CD4 memory T cells	EIF2S3
2.76979361219778e-16	-0.59132	0.238	0.285	3.33898619950442e-12	CD4 memory T cells	GOLGB1
4.01311034663064e-16	-0.217034	0.817	0.81	4.83780452286324e-12	CD4 memory T cells	PTPRC
9.34140507001886e-16	0.395845808591025	0.146	0.103	1.12610638119077e-11	CD4 memory T cells	PTPRCAP
9.86929511394158e-16	0.151167704505972	0.744	0.667	1.18974352598566e-11	CD4 memory T cells	LAPTM5
1.02604899552399e-15	0.670253870022539	0.144	0.102	1.23690206410417e-11	CD4 memory T cells	ZFAND2A
1.14677253504522e-15	0.391578514574741	0.168	0.122	1.38243429099702e-11	CD4 memory T cells	LDLRAP1
1.27158539401052e-15	-0.382687	0.408	0.451	1.53289619247968e-11	CD4 memory T cells	ZNF331
1.29536697790744e-15	0.135258301522393	0.919	0.87	1.56156489186742e-11	CD4 memory T cells	ACTG1
1.92462318067757e-15	0.422575912915829	0.2	0.151	2.32013324430681e-11	CD4 memory T cells	RHOB
2.20384067465522e-15	0.28894818453702	0.27	0.214	2.65672993329686e-11	CD4 memory T cells	LEF1
2.64076751278063e-15	0.27827951239546	0.217	0.166	3.18344523665705e-11	CD4 memory T cells	COX14
3.13794579925356e-15	0.110610136334571	0.915	0.865	3.78279366100016e-11	CD4 memory T cells	RPL4
3.16763638638837e-15	0.137793123695336	0.439	0.361	3.81858566379118e-11	CD4 memory T cells	HMGN2
3.1810976420309e-15	0.119067652645879	0.643	0.557	3.83481320746825e-11	CD4 memory T cells	SNRPD2
5.02241852351368e-15	0.174999754418824	0.34	0.277	6.05452553009574e-11	CD4 memory T cells	LBH
5.29076729775803e-15	-0.446429	0.358	0.399	6.37801997744731e-11	CD4 memory T cells	GLIPR1
5.51661353565794e-15	-0.418436	0.317	0.363	6.65027761723565e-11	CD4 memory T cells	CNOT6L
6.28551242285753e-15	0.4136152046216	0.112	0.075	7.57718522575475e-11	CD4 memory T cells	TRABD2A
1.41550981424094e-14	0.187086528964876	0.235	0.181	1.70639708106745e-10	CD4 memory T cells	TNFRSF14
1.58020787833767e-14	0.31268339086654	0.144	0.102	1.90494059733607e-10	CD4 memory T cells	GLRX
1.92619160495105e-14	0.11727136114803	0.929	0.878	2.32202397976849e-10	CD4 memory T cells	EEF1B2
2.02823771636382e-14	-0.268716	0.532	0.574	2.44504056707658e-10	CD4 memory T cells	KLRB1
2.9914203166703e-14	0.225493393283233	0.43	0.367	3.60615719174605e-10	CD4 memory T cells	NDFIP1
3.20276383729965e-14	0.649277428339307	0.112	0.077	3.86093180586473e-10	CD4 memory T cells	HSPA6
3.43067225233939e-14	-0.636476	0.15	0.191	4.13567540019514e-10	CD4 memory T cells	PTPN22
3.82325566212558e-14	0.130500595879566	0.701	0.617	4.60893470069239e-10	CD4 memory T cells	EIF3K
6.11528241816357e-14	0.751952313946496	0.054	0.03	7.37197295509619e-10	CD4 memory T cells	CD8B
7.54533053110252e-14	0.372237926299462	0.124	0.087	9.09589595524409e-10	CD4 memory T cells	RNF166
8.00833440135556e-14	0.147618420936656	0.587	0.51	9.65404712083413e-10	CD4 memory T cells	EIF3H
1.04754284467588e-13	0.238363649362183	0.231	0.181	1.26281289925677e-09	CD4 memory T cells	TMEM230
1.11259010348364e-13	0.103123447848674	0.944	0.901	1.34122736974953e-09	CD4 memory T cells	UBA52
1.44137534423397e-13	0.199658529276779	0.325	0.266	1.73757797747405e-09	CD4 memory T cells	NDUFB9
1.62773102328951e-13	0.120603717628766	0.552	0.482	1.96222974857551e-09	CD4 memory T cells	SNHG8
2.50263422301897e-13	0.12038512048271	0.319	0.259	3.01692555584937e-09	CD4 memory T cells	KHDRBS1
2.68765244457689e-13	-0.32933	0.416	0.455	3.23996502193744e-09	CD4 memory T cells	AKAP13
2.73388663666391e-13	0.122700627352852	0.415	0.347	3.29570034049835e-09	CD4 memory T cells	CUTA
3.37143176361431e-13	0.251814720364748	0.192	0.146	4.06426099103705e-09	CD4 memory T cells	RASGRP2
3.94329723262031e-13	0.183791796987562	0.217	0.168	4.75364481392378e-09	CD4 memory T cells	BTN3A2
4.20448609761972e-13	-0.280394	0.647	0.669	5.06850799068057e-09	CD4 memory T cells	DNAJA1
4.53278926925393e-13	0.173369792959714	0.314	0.258	5.46427746408562e-09	CD4 memory T cells	PRDX2
7.81897501951041e-13	-0.573897	0.23	0.269	9.42577438601979e-09	CD4 memory T cells	KDM6B
8.17163537666429e-13	0.237660199921583	0.199	0.153	9.8509064465688e-09	CD4 memory T cells	HNRNPL
1.00406099610042e-12	0.122677792481184	0.544	0.468	1.21039553079905e-08	CD4 memory T cells	GPSM3
1.15103679671666e-12	0.197670697724621	0.286	0.231	1.38757485844194e-08	CD4 memory T cells	PHB2
1.39663415805782e-12	-0.628078	0.069	0.099	1.6836424775387e-08	CD4 memory T cells	SPRY1
1.52936890330896e-12	0.234295411157692	0.183	0.139	1.84365421293895e-08	CD4 memory T cells	LAMTOR1
2.46470227117919e-12	0.216431616939309	0.195	0.151	2.97119858790651e-08	CD4 memory T cells	MAX
2.48545187409559e-12	-0.592107	0.097	0.131	2.99621223422223e-08	CD4 memory T cells	NR4A3
2.79782529966132e-12	-0.309423	0.585	0.596	3.37277839874173e-08	CD4 memory T cells	ANKRD12
2.82498346318483e-12	0.113338931285194	0.724	0.642	3.40551756486932e-08	CD4 memory T cells	SLC25A6
3.17123255084741e-12	-0.451856	0.301	0.34	3.82292084004655e-08	CD4 memory T cells	RNF19A
3.70051448081298e-12	-0.625943	0.15	0.187	4.46097020662004e-08	CD4 memory T cells	FOSL2
3.86821289396003e-12	0.256961462361108	0.14	0.103	4.66313064366882e-08	CD4 memory T cells	LINC00861
3.98074090828165e-12	0.150954549006265	0.43	0.368	4.79878316493353e-08	CD4 memory T cells	ST13
4.10155892698054e-12	0.278609726900061	0.159	0.12	4.94442928647504e-08	CD4 memory T cells	GPI
4.65284802414363e-12	0.135659755982271	0.648	0.569	5.60900829310515e-08	CD4 memory T cells	PCBP2
4.86343251736329e-12	0.279665715967057	0.099	0.067	5.86286789968145e-08	CD4 memory T cells	RUNX2
5.22460164404467e-12	0.253189784003916	0.159	0.12	6.29825728189585e-08	CD4 memory T cells	MYDGF
6.09245591762718e-12	0.150800357087567	0.317	0.262	7.34445560869957e-08	CD4 memory T cells	TUBB
7.26785519183866e-12	-0.310129	0.542	0.56	8.76139943376151e-08	CD4 memory T cells	YPEL5
9.67259208408361e-12	0.276602597421522	0.14	0.104	1.16603097573628e-07	CD4 memory T cells	POLD4
9.80085786240156e-12	0.100373919864231	0.471	0.402	1.18149341531251e-07	CD4 memory T cells	GSTK1
1.02326221845693e-11	0.203512361398849	0.19	0.148	1.23354260434983e-07	CD4 memory T cells	CLTA
1.13959131873161e-11	0.201263170146336	0.242	0.194	1.37377733473096e-07	CD4 memory T cells	APEX1
1.31452329238778e-11	0.143799549601458	0.296	0.243	1.58465782897347e-07	CD4 memory T cells	PRMT2
1.46992044957491e-11	-0.355837	0.355	0.39	1.77198910196255e-07	CD4 memory T cells	PTGER4
1.69920176353208e-11	0.313590581684523	0.14	0.105	2.04838772593792e-07	CD4 memory T cells	CCNG1
1.93034151685001e-11	0.111841817433308	0.47	0.405	2.32702669856269e-07	CD4 memory T cells	UBXN1
1.96011058394382e-11	-0.353446	0.367	0.405	2.36291330894428e-07	CD4 memory T cells	EML4
2.28937323575754e-11	0.154124013937083	0.309	0.254	2.75983943570571e-07	CD4 memory T cells	TCF7
2.32165049889391e-11	0.178291954216919	0.279	0.228	2.79874967641661e-07	CD4 memory T cells	ALDOA
2.56446773165554e-11	0.128587886335962	0.292	0.24	3.09146585051075e-07	CD4 memory T cells	TECR
2.65445733299672e-11	0.565983213451844	0.058	0.035	3.19994831492755e-07	CD4 memory T cells	FHIT
2.76032501253229e-11	-0.305879	0.523	0.546	3.32757180260768e-07	CD4 memory T cells	STK17B
2.91312465416089e-11	0.12361942411135	0.613	0.541	3.51177177059095e-07	CD4 memory T cells	SSR2
3.0701035838776e-11	0.37011268497876	0.118	0.085	3.70100987036444e-07	CD4 memory T cells	RAB5C
3.56783259106223e-11	0.141014281908046	0.238	0.191	4.30102218852552e-07	CD4 memory T cells	CHURC1
4.4701278190898e-11	-0.299911	0.472	0.501	5.38873908591275e-07	CD4 memory T cells	NR4A2
4.79421471045139e-11	0.166914763243126	0.236	0.19	5.77942583344916e-07	CD4 memory T cells	ENSA
5.15766416322892e-11	0.172661198032442	0.24	0.194	6.21756414877247e-07	CD4 memory T cells	ZNF706
5.15880632832896e-11	0.178136230027805	0.291	0.243	6.21894102880056e-07	CD4 memory T cells	WDR83OS
7.8824551832475e-11	0.10962502285989	0.53	0.463	9.50229972340486e-07	CD4 memory T cells	EIF3G
9.41197965635612e-11	0.109923161670666	0.41	0.348	1.13461414757373e-06	CD4 memory T cells	PRR13
9.86779708886628e-11	0.232196665118008	0.811	0.795	1.18956293906283e-06	CD4 memory T cells	DUSP1
1.45315720028001e-10	-0.26009	0.497	0.527	1.75178100493755e-06	CD4 memory T cells	ELF1
1.45652773354891e-10	0.192208320851167	0.213	0.171	1.75584418279321e-06	CD4 memory T cells	PDCD6
1.64711217716841e-10	-0.406265	0.33	0.367	1.98559372957652e-06	CD4 memory T cells	SYNE2
2.17029755414639e-10	0.231043199296233	0.14	0.105	2.61629370152348e-06	CD4 memory T cells	KLF13
2.19094409558566e-10	0.324620803962069	0.109	0.078	2.64118310722851e-06	CD4 memory T cells	IDH3B
2.46140019269821e-10	0.166645866306249	0.3	0.25	2.96721793229769e-06	CD4 memory T cells	PLP2
2.68183529168674e-10	0.187677720902302	0.329	0.277	3.23295244412837e-06	CD4 memory T cells	CNN2
3.29501961656311e-10	0.206866946089576	0.191	0.152	3.97214614776683e-06	CD4 memory T cells	SELPLG
3.99983353337652e-10	0.304884972777105	0.094	0.066	4.8217993244854e-06	CD4 memory T cells	BRI3
4.57963395837009e-10	0.393331426200322	0.113	0.084	5.52074873681515e-06	CD4 memory T cells	SPINT2
4.84315840161219e-10	0.119296154242578	0.48	0.42	5.83842745314349e-06	CD4 memory T cells	AES
4.93221416701681e-10	0.128757523927747	0.231	0.187	5.94578417833876e-06	CD4 memory T cells	ANKRD11
5.01103835349527e-10	0.153080774960799	0.387	0.334	6.04080673513855e-06	CD4 memory T cells	OCIAD2
5.19977189772106e-10	0.123198340890138	0.307	0.258	6.26832502270274e-06	CD4 memory T cells	NEDD8
5.74334841389066e-10	-0.292977	0.645	0.66	6.92360651294519e-06	CD4 memory T cells	FOSB
5.85918760299413e-10	-0.486484	0.218	0.252	7.06325065540942e-06	CD4 memory T cells	IVNS1ABP
8.00513732016217e-10	0.234355721270583	0.203	0.165	9.6501930394555e-06	CD4 memory T cells	CLNS1A
8.50003032519768e-10	0.167481352011855	0.193	0.154	1.02467865570258e-05	CD4 memory T cells	CMTM7
9.31832436536488e-10	0.146140172169585	0.248	0.203	1.12332400224474e-05	CD4 memory T cells	TMEM14B
9.33267230495963e-10	0.106096736689397	0.326	0.275	1.12505364636288e-05	CD4 memory T cells	LAMTOR4
9.79186935372039e-10	0.303204085509769	0.137	0.105	1.18040985059099e-05	CD4 memory T cells	TWF2
1.28481238022542e-09	0.231058270015455	0.225	0.184	1.54884132436174e-05	CD4 memory T cells	CHMP1B
1.38122749588874e-09	0.131735115874147	0.443	0.395	1.66506974629388e-05	CD4 memory T cells	HSPA1B
1.50391058517708e-09	0.565213102647366	0.056	0.035	1.81296421043097e-05	CD4 memory T cells	ZNF33B
1.50890663532992e-09	-0.600575	0.122	0.153	1.81898694889022e-05	CD4 memory T cells	NAMPT
1.78016383000746e-09	0.103760432400619	0.65	0.589	2.14598749707399e-05	CD4 memory T cells	PPDPF
1.80035005977775e-09	-0.722823	0.069	0.094	2.17032199706208e-05	CD4 memory T cells	MAP3K8
2.27984667849997e-09	0.178867137753534	0.192	0.155	2.74835517093172e-05	CD4 memory T cells	ERGIC3
2.38516627379982e-09	-0.302274	0.492	0.513	2.87531794306568e-05	CD4 memory T cells	EZR
2.86887296429330e-09	0.499026268379253	0.054	0.034	3.45842635845557e-05	CD4 memory T cells	TMEM41A
2.8735819703926e-09	-0.581056	0.104	0.132	3.46410306530828e-05	CD4 memory T cells	RASGEF1B
3.20043401854636e-09	-0.315121	0.442	0.469	3.85812320935764e-05	CD4 memory T cells	RORA
3.49112395500985e-09	-0.512549	0.087	0.115	4.20854992776438e-05	CD4 memory T cells	IL2RB
3.73343830537502e-09	0.277018050553097	0.135	0.105	4.50065987712959e-05	CD4 memory T cells	NDUFA10
3.93048961132176e-09	-0.316848	0.367	0.397	4.73820522644838e-05	CD4 memory T cells	MYADM
4.66139945124807e-09	0.444553351381711	0.058	0.038	5.61931703847954e-05	CD4 memory T cells	TOR3A
4.71054638302825e-09	0.123915646396867	0.285	0.24	5.67856366474055e-05	CD4 memory T cells	TRAPPC1
4.86611737280033e-09	0.106157718861925	0.515	0.452	5.86610449291079e-05	CD4 memory T cells	ERP29
4.90403959867269e-09	0.267458293705282	0.148	0.116	5.91181973619993e-05	CD4 memory T cells	PSMF1
5.14971289925724e-09	0.213796100866674	0.149	0.117	6.2079789000546e-05	CD4 memory T cells	MED28
5.50134943339651e-09	0.128180506585449	0.501	0.443	6.6318767419595e-05	CD4 memory T cells	EIF4B
5.54666328252555e-09	0.360102163833755	0.115	0.086	6.68650258708455e-05	CD4 memory T cells	ELAVL1
5.99825560912093e-09	0.263363715758053	0.142	0.11	7.23089713679528e-05	CD4 memory T cells	FDFT1
6.04975217554209e-09	0.296072259557399	0.109	0.081	7.29297624761599e-05	CD4 memory T cells	LSM10
6.34221207720280e-09	0.395044311209217	0.164	0.131	7.64553665906797e-05	CD4 memory T cells	BAG3
6.5197373636496e-09	0.424892004433924	0.08	0.057	7.8595433918796e-05	CD4 memory T cells	COX16
7.03724225972931e-09	-0.67153	0.069	0.093	8.48339554410369e-05	CD4 memory T cells	PPP1R16B
7.16360098731908e-09	0.167534055556056	0.171	0.136	8.63572099021315e-05	CD4 memory T cells	IPCEF1
7.8607549330636e-09	-0.668844	0.069	0.093	9.47614007180818e-05	CD4 memory T cells	CCR4
8.52292224321234e-09	-0.443094	0.182	0.215	0.000102743827641925	CD4 memory T cells	TIPARP
8.6558914305605e-09	0.110777950120758	0.68	0.618	0.000104346771195407	CD4 memory T cells	EIF3E
9.54865944030528e-09	0.219331642170642	0.112	0.083	0.00011510908955288	CD4 memory T cells	PSMA2
1.03195170402288e-08	-0.353037	0.34	0.369	0.000124401777919958	CD4 memory T cells	HNRNPH1
1.12073486450968e-08	0.128428507592595	0.366	0.318	0.000135104587916642	CD4 memory T cells	EIF3D
1.12920228600988e-08	-0.42749	0.221	0.253	0.000136125335578492	CD4 memory T cells	GPR65
1.24748842901584e-08	0.356124101873319	0.086	0.062	0.00015038473011786	CD4 memory T cells	PCED1B
1.29154596910943e-08	-0.4776	0.204	0.235	0.000155695866576142	CD4 memory T cells	TANK
1.35903416741268e-08	-0.309283	0.386	0.415	0.000163831568881598	CD4 memory T cells	GPBP1
1.40515824100019e-08	0.127980273689626	0.301	0.255	0.000169391825952572	CD4 memory T cells	ALKBH7
1.43980186098424e-08	0.217104208547673	0.146	0.115	0.00017356811434165	CD4 memory T cells	MFNG
1.44457185231486e-08	-0.454914	0.174	0.205	0.000174143136796557	CD4 memory T cells	IRF2BP2
1.49555864350087e-08	-0.484708	0.115	0.144	0.00018028959447403	CD4 memory T cells	DDX3Y
1.50437858942838e-08	0.1034359867996	0.44	0.383	0.000181352838955592	CD4 memory T cells	CCND3
1.5255818792791e-08	0.104772423244511	0.324	0.276	0.000183908895547095	CD4 memory T cells	NDUFA3
1.5343334351079e-08	0.169210868057554	0.221	0.183	0.000184963895602257	CD4 memory T cells	RALY
1.60248518307989e-08	0.149305881520898	0.196	0.159	0.00019317958882028	CD4 memory T cells	TKT
1.62548044463948e-08	1.50440171249685	0.016	0.006	0.000195951667601289	CD4 memory T cells	S100B
1.66592727878253e-08	0.117035939537616	0.32	0.275	0.000200827533457234	CD4 memory T cells	MZT2A
1.87164844886373e-08	0.266159420079628	0.108	0.081	0.000225627220510523	CD4 memory T cells	PNKD
1.88841835243994e-08	-0.829558	0.043	0.062	0.000227648832386635	CD4 memory T cells	ZDBF2
1.96505932904698e-08	0.206346325586458	0.15	0.118	0.000236887902116613	CD4 memory T cells	SGK1
2.15809431786086e-08	-0.385247	0.316	0.345	0.000260158270018126	CD4 memory T cells	NFKBIZ
2.47239762146218e-08	0.105199978316627	0.279	0.235	0.000298047533267266	CD4 memory T cells	TBC1D10C
2.49564519049484e-08	0.178519493678688	0.161	0.128	0.000300850027714153	CD4 memory T cells	POLR2E
2.61722479571187e-08	0.231619508326608	0.132	0.103	0.000315506449123066	CD4 memory T cells	ZNHIT3
2.9097118381051e-08	-0.50022	0.131	0.16	0.00035076576208357	CD4 memory T cells	SRSF6
2.91735223121264e-08	-0.328863	0.242	0.277	0.000351686811472684	CD4 memory T cells	LIMS1
2.93380893277157e-08	0.445346840044804	0.074	0.053	0.000353670666845612	CD4 memory T cells	PIGC
3.0229958665341e-08	0.269803567797781	0.164	0.132	0.000364422151710685	CD4 memory T cells	IMPDH2
3.58652967228423e-08	0.160563371650895	0.306	0.265	0.000432356151993863	CD4 memory T cells	CD27
4.46516496680384e-08	0.294793079909587	0.101	0.076	0.000538275636748203	CD4 memory T cells	SAE1
4.49659277526765e-08	-0.520709	0.113	0.141	0.000542064259058515	CD4 memory T cells	ZNF267
4.89003963207149e-08	-0.56566	0.033	0.051	0.000589494277646218	CD4 memory T cells	TOX2
5.0569699297639e-08	0.166572572027922	0.191	0.156	0.000609617725033039	CD4 memory T cells	R3HDM4
5.22540623613018e-08	0.145067540870624	0.158	0.126	0.000629922721765493	CD4 memory T cells	CDC26
5.56889686214872e-08	-0.543806	0.09	0.115	0.000671330516732028	CD4 memory T cells	ZC3H12D
5.69454543206427e-08	0.300809122734716	0.062	0.042	0.000686477451835348	CD4 memory T cells	POM121
6.05040952328897e-08	0.108968966741726	0.305	0.262	0.000729376868032485	CD4 memory T cells	FBL
6.10408520151845e-08	-0.594437	0.046	0.065	0.000735847471043049	CD4 memory T cells	MAP3K5
6.33115514025538e-08	0.259377164773005	0.144	0.114	0.000763220752157786	CD4 memory T cells	DECR1
6.6510823950457e-08	0.123914191492866	0.165	0.132	0.000801787982722759	CD4 memory T cells	RGS19
6.78570533569761e-08	-0.319027	0.32	0.351	0.000818016778218347	CD4 memory T cells	ARID5B
6.91872716687282e-08	-0.561847	0.051	0.071	0.000834052559966519	CD4 memory T cells	KIAA0232
7.34779376112908e-08	0.156346391986822	0.185	0.152	0.00088577653790411	CD4 memory T cells	PSMB10
7.42372917963342e-08	0.112391570104237	0.196	0.161	0.000894930552604809	CD4 memory T cells	SESN1
8.0935328131672e-08	0.20584428838352	0.153	0.123	0.000975675380627306	CD4 memory T cells	PPCS
8.61637319480049e-08	0.144427977305858	0.123	0.095	0.0010387037886332	CD4 memory T cells	SDHD
8.87415664280978e-08	0.294864627436801	0.095	0.071	0.00106977958329072	CD4 memory T cells	MAZ
9.06118592156409e-08	-0.110001	0.873	0.856	0.00109232596284455	CD4 memory T cells	RPL27A
9.06672027899782e-08	0.278931762681555	0.107	0.081	0.00109299312963319	CD4 memory T cells	CCDC57
9.11243160798102e-08	-0.464026	0.136	0.164	0.00109850363034211	CD4 memory T cells	RAB11FIP1
9.28898401772569e-08	0.176990032073637	0.146	0.116	0.00111978702333683	CD4 memory T cells	CRBN
9.47315431198357e-08	0.121549272502802	0.91	0.866	0.00114198875230962	CD4 memory T cells	RPL7
9.72885578632058e-08	0.209244380792384	0.118	0.091	0.00117281356504095	CD4 memory T cells	MRPS18B
1.03256284787716e-07	-0.351629	0.206	0.237	0.00124475451311592	CD4 memory T cells	CD28
1.04235293145812e-07	-0.22835	0.571	0.579	0.00125655645887276	CD4 memory T cells	SON
1.1389920048533e-07	0.149597946413193	0.214	0.178	0.00137305486185065	CD4 memory T cells	IL16
1.14439416073284e-07	0.857907918115486	0.027	0.015	0.00137956716076344	CD4 memory T cells	ADTRP
1.1978328870248e-07	0.166129257474316	0.179	0.146	0.0014439875453084	CD4 memory T cells	XIST
1.19847791570253e-07	-0.170925	1	0.999	0.0014447651273794	CD4 memory T cells	MALAT1
1.20983167910174e-07	0.176040653851099	0.136	0.107	0.00145845208915714	CD4 memory T cells	ID3
1.21224022596622e-07	0.198390301956411	0.148	0.118	0.00146135559240228	CD4 memory T cells	ANXA2R
1.29691464803105e-07	0.222619967856253	0.145	0.116	0.00156343060820142	CD4 memory T cells	NPC2
1.30426681195246e-07	-0.6346	0.068	0.089	0.00157229364180869	CD4 memory T cells	FURIN
1.39508473510994e-07	-0.323073	0.375	0.399	0.00168177464817503	CD4 memory T cells	IDS
1.48398551398527e-07	0.116023561430479	0.19	0.156	0.00178894453710925	CD4 memory T cells	TXK
1.67810641084609e-07	-0.486456	0.22	0.247	0.00202295727827496	CD4 memory T cells	CCR6
1.77094300195164e-07	0.115476991370202	0.224	0.188	0.00213487178885271	CD4 memory T cells	NDUFA12
1.77456082313704e-07	0.181578188799021	0.351	0.31	0.0021392330722917	CD4 memory T cells	HSPB1
1.82408828234382e-07	0.148435787186302	0.213	0.178	0.00219893842436547	CD4 memory T cells	TIMP1
2.1765726054158e-07	0.164093394490048	0.133	0.105	0.00262385827582874	CD4 memory T cells	RPA2
2.1858018065364e-07	0.146126903112713	0.103	0.078	0.00263498407777963	CD4 memory T cells	PPM1B
2.20984584179794e-07	-0.255228	0.528	0.54	0.00266396916228742	CD4 memory T cells	PRRC2C
2.24043479257073e-07	0.233528746368229	0.118	0.093	0.00270084414244401	CD4 memory T cells	PIH1D1
2.34224472304565e-07	0.331022936196864	0.074	0.053	0.00282357601363153	CD4 memory T cells	TPD52
2.35127348432456e-07	0.181600493478117	0.19	0.159	0.00283446018535325	CD4 memory T cells	ATP6V0C
2.42042406800615e-07	0.129647916980153	0.834	0.809	0.00291782121398141	CD4 memory T cells	JUN
2.72487809429883e-07	0.159236980552564	0.14	0.112	0.00328484054267724	CD4 memory T cells	PMPCB
3.1411535760841e-07	-0.478376	0.138	0.164	0.00378666063596938	CD4 memory T cells	RAB8B
3.17783804452686e-07	0.191920127539936	0.194	0.161	0.00383088376267713	CD4 memory T cells	SIT1
3.25048135128354e-07	0.230442335899287	0.145	0.118	0.00391845526897231	CD4 memory T cells	ETHE1
3.25320012444112e-07	0.370168255356258	0.093	0.071	0.00392173275001377	CD4 memory T cells	ANAPC15
3.26908084567188e-07	0.175121539149305	0.153	0.124	0.00394087695945745	CD4 memory T cells	SYNGR2
3.47577670213949e-07	-0.395225	0.178	0.207	0.00419004881442915	CD4 memory T cells	MIDN
3.5642430929603e-07	0.174546862394508	0.175	0.144	0.00429669504856365	CD4 memory T cells	LSM2
3.67473171324054e-07	-0.430288	0.121	0.147	0.00442988908031147	CD4 memory T cells	PHTF2
3.71978692922459e-07	0.467895964581109	0.042	0.027	0.00448420314318024	CD4 memory T cells	LINC00847
3.75491619451275e-07	0.257842254895016	0.095	0.072	0.00452655147248512	CD4 memory T cells	THOC3
3.82848127308842e-07	0.135140483540957	0.229	0.194	0.00461523417470809	CD4 memory T cells	BIN1
3.853485776411e-07	0.105127552232731	0.401	0.352	0.00464537710346347	CD4 memory T cells	SMDT1
3.87638392717412e-07	-0.448723	0.154	0.181	0.0046729808242084	CD4 memory T cells	HEXIM1
3.97395214365077e-07	0.110715247606383	0.207	0.172	0.004790599309171	CD4 memory T cells	SVIP
4.15783855311408e-07	0.140701323724277	0.184	0.151	0.00501227437577902	CD4 memory T cells	GIMAP2
4.2435030748892e-07	-0.431109	0.123	0.149	0.00511554295677893	CD4 memory T cells	CMTM8
4.58405869680022e-07	0.189711286914697	0.109	0.085	0.00552608275899266	CD4 memory T cells	ATF7IP2
4.88129808411008e-07	0.113902920912392	0.194	0.161	0.0058844048403947	CD4 memory T cells	ACP1
4.88726889972254e-07	-0.339951	0.339	0.362	0.00589160265861553	CD4 memory T cells	G3BP2
4.9569304104458e-07	0.156666127665183	0.149	0.121	0.00597557960979241	CD4 memory T cells	METTL5
5.46409437996678e-07	0.472747291113642	0.058	0.04	0.00658696577504996	CD4 memory T cells	ATPAF1
5.86960772642841e-07	0.211440784140833	0.102	0.078	0.00707581211420944	CD4 memory T cells	BFAR
6.26877716304343e-07	0.175368021753981	0.136	0.109	0.00755701087004885	CD4 memory T cells	STK38
6.51056786186692e-07	0.27888527707741	0.089	0.067	0.00784848955748058	CD4 memory T cells	CA5B
6.61979178088971e-07	0.207339861475703	0.107	0.083	0.00798015899186254	CD4 memory T cells	ASAH1
6.937952106791e-07	0.107657537266712	0.271	0.233	0.00836370126473655	CD4 memory T cells	NDUFB10
7.01580086962403e-07	0.131510394004805	0.166	0.135	0.00845754794833177	CD4 memory T cells	PDCD2
7.14725768837422e-07	0.144228521852267	0.101	0.078	0.00861601914333513	CD4 memory T cells	S1PR1
7.17255604430463e-07	-0.470877	0.087	0.11	0.00864651631140923	CD4 memory T cells	DUSP4
7.45064747516902e-07	0.135668704640513	0.208	0.175	0.00898175553131626	CD4 memory T cells	ARF5
7.57003352766017e-07	0.268448142302717	0.108	0.084	0.00912567541759433	CD4 memory T cells	SNAP23
7.69705846504102e-07	0.168381382578976	0.316	0.28	0.00927880397960695	CD4 memory T cells	NR4A1
7.72134703206212e-07	0.174670437993245	0.129	0.104	0.00930808384715089	CD4 memory T cells	PSMA6
8.10149629015651e-07	0.266955149419222	0.096	0.074	0.00976635377778367	CD4 memory T cells	SPON2
8.20352376131837e-07	0.122433920631432	0.358	0.317	0.00988934789426929	CD4 memory T cells	CACYBP
8.35382773311532e-07	-0.473296	0.137	0.162	0.0100705393322705	CD4 memory T cells	PPP1R15B
8.84535035908236e-07	-0.46067	0.221	0.248	0.0106630698578738	CD4 memory T cells	GPRIN3
1.00914410929979e-06	0.315521378160774	0.094	0.072	0.0121652322376089	CD4 memory T cells	RIC3
1.03254596529163e-06	0.1687113776294	0.094	0.072	0.0124473416115906	CD4 memory T cells	NELL2
1.0647005770179e-06	0.167818227843561	0.069	0.05	0.0128349654559508	CD4 memory T cells	CD8A
1.08655356992661e-06	-0.478266	0.072	0.093	0.0130984032854653	CD4 memory T cells	MAN2A1
1.09822497868176e-06	0.110806615826091	0.187	0.156	0.0132391021180087	CD4 memory T cells	ZYX
1.17348890373628e-06	0.289414623869109	0.078	0.058	0.0141464087345408	CD4 memory T cells	TBC1D10A
1.2763319450211e-06	0.267824874923204	0.095	0.073	0.0153861815972293	CD4 memory T cells	ARRDC1
1.30202173092722e-06	0.261048409992734	0.107	0.083	0.0156958719663276	CD4 memory T cells	SCML1
1.30556720765537e-06	-0.389237	0.215	0.241	0.0157386126882855	CD4 memory T cells	SMARCA5
1.37486629448704e-06	0.161426496588926	0.09	0.068	0.0165740131800412	CD4 memory T cells	SMIM7
1.37526166821166e-06	0.268848839338766	0.049	0.033	0.0165787794102916	CD4 memory T cells	CITED4
1.4818931286733e-06	0.132826715535695	0.21	0.179	0.0178642216661566	CD4 memory T cells	ABHD14B
1.54287886186314e-06	0.303839534382623	0.069	0.051	0.0185994046797602	CD4 memory T cells	GNPDA1
1.58830247115844e-06	0.194419938778662	0.079	0.059	0.019146986289815	CD4 memory T cells	BABAM1
1.68173930679928e-06	0.237985250784075	0.746	0.721	0.0202733673434653	CD4 memory T cells	DNAJB1
1.7368129306521e-06	-0.435212	0.114	0.138	0.0209372798790111	CD4 memory T cells	AGO2
1.81019723564834e-06	0.141197586955653	0.242	0.207	0.0218219276757407	CD4 memory T cells	IGBP1
1.82082096977507e-06	0.147049454967483	0.106	0.083	0.0219499967906385	CD4 memory T cells	ZBTB16
1.83521481305512e-06	0.361797995049283	0.056	0.039	0.0221235145713795	CD4 memory T cells	TNFSF12
1.85964257907456e-06	0.14521707846773	0.142	0.115	0.0224179912907438	CD4 memory T cells	CAPN2
1.91499474922127e-06	0.211198950362939	0.116	0.092	0.0230852617018624	CD4 memory T cells	FAM200B
1.93299955893906e-06	0.182593156246929	0.121	0.097	0.0233023096830104	CD4 memory T cells	METTL23
1.93318193498345e-06	0.11238622260137	0.241	0.208	0.0233045082262255	CD4 memory T cells	PGAM1
2.00293276713356e-06	0.247530449588741	0.111	0.088	0.0241453545077951	CD4 memory T cells	NCBP2
2.03250357038454e-06	0.297667321638434	0.088	0.068	0.0245018305409857	CD4 memory T cells	NGRN
2.05117024996435e-06	0.287966326055975	0.075	0.056	0.0247268573633202	CD4 memory T cells	MRPL24
2.064971756382e-06	0.177573916667177	0.166	0.138	0.024893234523185	CD4 memory T cells	LSM6
2.07566899847144e-06	-0.323161	0.319	0.342	0.0250221897765732	CD4 memory T cells	AMD1
2.07617598177102e-06	0.21497482454828	0.113	0.09	0.0250283014602497	CD4 memory T cells	PFDN4
2.12980403813154e-06	0.228100740900529	0.134	0.109	0.0256747876796757	CD4 memory T cells	CTDSP1
2.2024723968667e-06	0.412830625747308	0.042	0.028	0.0265508047442281	CD4 memory T cells	NDUFA7
2.29615183859433e-06	0.259539289084411	0.092	0.071	0.0276801104142546	CD4 memory T cells	ACAA1
2.30629061295027e-06	-0.350693	0.173	0.2	0.0278023333391156	CD4 memory T cells	RPS6KA3
2.32838475376617e-06	-0.298663	0.351	0.372	0.0280686782066512	CD4 memory T cells	SDCBP
2.4237525698651e-06	0.324011952172048	0.047	0.032	0.0292183372297238	CD4 memory T cells	LINC01089
2.44863461775045e-06	0.234991131388532	0.122	0.098	0.0295182903169817	CD4 memory T cells	ZFAND1
2.53267878749128e-06	-0.447878	0.139	0.163	0.0305314427832074	CD4 memory T cells	HIPK1
2.55776363519005e-06	0.434310889633743	0.056	0.04	0.030833840622216	CD4 memory T cells	SERPINH1
2.69917827842438e-06	0.376756887815268	0.041	0.027	0.0325385941464059	CD4 memory T cells	RASD1
2.92980317641931e-06	0.101899129695824	0.191	0.16	0.0353187772917347	CD4 memory T cells	PSMG2
2.98762024901917e-06	0.191101150072034	0.085	0.065	0.0360157621019261	CD4 memory T cells	SH3BP5
3.0191410082801e-06	-0.538794	0.048	0.064	0.0363957448548166	CD4 memory T cells	MYO5A
3.04087865190953e-06	-0.40311	0.154	0.179	0.0366577921487693	CD4 memory T cells	GNAI3
3.0818716396116e-06	0.174252360888243	0.189	0.159	0.0371519626155178	CD4 memory T cells	EPB41L4A-AS1
3.0918337883452e-06	-0.526448	0.113	0.136	0.0372720563185013	CD4 memory T cells	ATP2B4
3.25125495037203e-06	-0.532329	0.111	0.133	0.0391938784267348	CD4 memory T cells	RLF
3.2707945818255e-06	0.145106433653684	0.092	0.071	0.0394294286839064	CD4 memory T cells	RHOT2
3.27746072351e-06	0.178330729737904	0.26	0.225	0.039509789021913	CD4 memory T cells	MRPL18
3.47412107297733e-06	0.110550930373878	0.102	0.08	0.0418805295347417	CD4 memory T cells	CTSW
3.52460427932378e-06	0.118479986006026	0.141	0.115	0.0424891045872481	CD4 memory T cells	ARPC4
3.77671482104212e-06	0.29037336709774	0.09	0.07	0.0455282971676628	CD4 memory T cells	ZNF277
3.82397705626841e-06	0.173441591592851	0.11	0.087	0.0460980434133157	CD4 memory T cells	CCDC90B
3.85051791013024e-06	-0.539797	0.105	0.127	0.0464179934066201	CD4 memory T cells	AHI1
3.86129024726155e-06	0.215900919777567	0.106	0.085	0.046547853930738	CD4 memory T cells	SEC13
4.02469088591633e-06	0.151214448170099	0.157	0.13	0.0485176486297214	CD4 memory T cells	OTUB1
4.08058254760534e-06	-0.37448	0.148	0.173	0.0491914226113824	CD4 memory T cells	HECA
4.1069053386527e-06	-0.436255	0.154	0.179	0.0495087438574583	CD4 memory T cells	USP36
4.2704984819435e-06	0.146500118347388	0.142	0.117	0.0514808591998289	CD4 memory T cells	SF3A2
4.3072774583593e-06	0.337967878404796	0.058	0.042	0.0519242297605214	CD4 memory T cells	ARF3
4.4409957732443e-06	0.310861476468326	0.053	0.038	0.05353620404646	CD4 memory T cells	TSNAX
4.52107556419714e-06	0.568891222727834	0.028	0.017	0.0545015659263966	CD4 memory T cells	DPH1
4.56405047048746e-06	0.108610458729778	0.242	0.208	0.0550196284217263	CD4 memory T cells	TMEM219
4.63896566610921e-06	0.190286815414067	0.102	0.081	0.0559227311049466	CD4 memory T cells	MPRIP
4.82358671297445e-06	0.100977145449386	0.196	0.165	0.058148337824907	CD4 memory T cells	BANF1
4.94816834210018e-06	0.107230875575488	0.187	0.158	0.0596501693640177	CD4 memory T cells	VPS51
4.98401155342895e-06	0.278480503307547	0.078	0.06	0.060082259276586	CD4 memory T cells	LINC00667
5.24010116697202e-06	0.344954816958709	0.039	0.026	0.0631694195678478	CD4 memory T cells	CSGALNACT1
5.35312137051036e-06	0.142457556268964	0.156	0.129	0.0645318781215024	CD4 memory T cells	REST
5.46078266308025e-06	-0.320878	0.397	0.416	0.0658297350034324	CD4 memory T cells	RNF213
5.46411020178436e-06	-0.310751	0.425	0.441	0.0658698484825104	CD4 memory T cells	ARL4C
5.52789794525777e-06	0.101595751617652	0.142	0.117	0.0666388097300824	CD4 memory T cells	TSC22D4
5.54758271534094e-06	0.27318309851747	0.08	0.061	0.0668761096334351	CD4 memory T cells	MEI1
5.63123063703249e-06	0.152049868070891	0.169	0.142	0.0678844853294266	CD4 memory T cells	NECAP2
5.93651787031541e-06	0.162102838762761	0.157	0.131	0.0715647229266522	CD4 memory T cells	EEF1G
6.04563998710734e-06	0.236720746732573	0.084	0.065	0.072880190044579	CD4 memory T cells	PARVG
6.09159992225707e-06	0.151485360670139	0.154	0.129	0.073434237062809	CD4 memory T cells	TOMM5
6.15219026120266e-06	0.261756765641544	0.096	0.076	0.0741646535987981	CD4 memory T cells	URM1
6.2577609171186e-06	0.399785735004389	0.029	0.018	0.0754373078558647	CD4 memory T cells	ORAOV1
6.41629607418977e-06	0.334193649205856	0.087	0.068	0.0773484491743577	CD4 memory T cells	AIF1
6.75262274383151e-06	-0.719307	0.035	0.049	0.0814028671768889	CD4 memory T cells	METRNL
7.17444875666645e-06	0.19309317024034	0.088	0.068	0.0864879797616141	CD4 memory T cells	TMEM170A
7.23970721313107e-06	0.198527722228452	0.107	0.085	0.0872746704542951	CD4 memory T cells	ZNF655
7.24715190763492e-06	0.120485987022952	0.094	0.073	0.0873644162465389	CD4 memory T cells	FKBP4
7.4926525991077e-06	-0.422232	0.142	0.165	0.0903239270822433	CD4 memory T cells	RASGRP1
7.71679695441267e-06	0.179831181388302	0.1	0.08	0.0930259872854447	CD4 memory T cells	TAF9
7.82423862041771e-06	0.693253054597463	0.02	0.011	0.0943211965691356	CD4 memory T cells	ESPN
8.30940915015914e-06	0.170507987301506	0.126	0.103	0.100169927305168	CD4 memory T cells	PDLIM2
8.6633588811347e-06	0.324070261837437	0.073	0.055	0.104436791312079	CD4 memory T cells	PYM1
8.76067968682837e-06	-0.401397	0.176	0.199	0.105609993624716	CD4 memory T cells	RNF125
8.97526289045658e-06	0.141301688288388	0.188	0.159	0.108196794144454	CD4 memory T cells	ESD
9.13658890492526e-06	0.143616068269863	0.153	0.127	0.110141579248874	CD4 memory T cells	MTERF4
9.14306405817542e-06	0.242657360032895	0.077	0.059	0.110219637221305	CD4 memory T cells	RPP21
9.20020065416376e-06	0.189787970719882	0.1	0.08	0.110908418885944	CD4 memory T cells	ADSL
9.25626868803625e-06	-0.51256	0.093	0.113	0.111584319034277	CD4 memory T cells	MAFF
9.35432268369619e-06	0.156349863537733	0.073	0.055	0.112766359951958	CD4 memory T cells	PLEKHF1
9.42497450062511e-06	-0.430129	0.179	0.202	0.113618067605036	CD4 memory T cells	SKIL
9.58814689200339e-06	0.234384517411488	0.11	0.088	0.115585110783101	CD4 memory T cells	CRLF3
9.86574044610587e-06	0.180981099852453	0.11	0.088	0.118931501077806	CD4 memory T cells	CNPY2
9.90795233472293e-06	0.406756640451051	0.04	0.027	0.119440365395085	CD4 memory T cells	MON1B
1.01027505759237e-05	0.430969322135074	0.033	0.021	0.12178865819276	CD4 memory T cells	FAM219B
1.01493703236334e-05	-0.241996	0.879	0.873	0.122350659251401	CD4 memory T cells	HSP90AA1
1.01509540297398e-05	-0.219351	0.818	0.795	0.122369750828513	CD4 memory T cells	HSP90AB1
1.06313388074987e-05	-0.482604	0.084	0.103	0.128160789324397	CD4 memory T cells	MED13
1.07819775476613e-05	-0.465104	0.104	0.125	0.129976739337057	CD4 memory T cells	KIAA1109
1.08415144594213e-05	0.247842003390116	0.099	0.079	0.130694456808324	CD4 memory T cells	OGFR
1.09505083240005e-05	0.125829416035022	0.178	0.15	0.132008377845826	CD4 memory T cells	TMEM256
1.09527335956567e-05	0.233514909284197	0.082	0.064	0.132035203495641	CD4 memory T cells	FLOT2
1.09775500703018e-05	0.842197693553367	0.017	0.009	0.132334366097488	CD4 memory T cells	DSEL
1.11315555600137e-05	-0.401167	0.143	0.166	0.134190902275965	CD4 memory T cells	MAF
1.15927442981194e-05	0.315076848317893	0.058	0.043	0.13975053251383	CD4 memory T cells	METTL21A
1.20191419003421e-05	0.513796583413312	0.035	0.023	0.144890755608624	CD4 memory T cells	LYRM9
1.2339142972851e-05	0.316767253886534	0.051	0.036	0.148748368537719	CD4 memory T cells	PIGH
1.27765698020207e-05	0.149766394026145	0.069	0.052	0.154021548963359	CD4 memory T cells	EPN1
1.27927032106221e-05	0.444003800096015	0.057	0.042	0.15421603720405	CD4 memory T cells	DBP
1.28626854241867e-05	-0.366292	0.186	0.21	0.15505967278857	CD4 memory T cells	P2RY10
1.31174640316786e-05	-0.266176	0.484	0.497	0.158131028901886	CD4 memory T cells	IRF1
1.31754287981502e-05	0.171777040853535	0.729	0.7	0.1588297941617	CD4 memory T cells	NFKBIA
1.31823114013339e-05	0.333446339244318	0.044	0.031	0.15891276394308	CD4 memory T cells	RAB30-AS1
1.33481771933948e-05	0.133927619164568	0.11	0.088	0.160912276066374	CD4 memory T cells	RASA3
1.33543523519613e-05	0.350961637860969	0.046	0.032	0.160986717602893	CD4 memory T cells	TRAPPC12
1.35834902939502e-05	0.100354451262492	0.211	0.181	0.16374897549357	CD4 memory T cells	ZNHIT1
1.40046179205009e-05	0.278467506608839	0.067	0.05	0.168825669031639	CD4 memory T cells	DNASE2
1.43486837978417e-05	-0.34794	0.245	0.267	0.172973383182982	CD4 memory T cells	TOP1
1.44302521727472e-05	0.176886261566972	0.085	0.066	0.173956689942468	CD4 memory T cells	RBKS
1.47997989254675e-05	0.246115538092511	0.07	0.053	0.178411576046511	CD4 memory T cells	SNAPC5
1.48165813208829e-05	0.134343452911418	0.104	0.083	0.178613887823243	CD4 memory T cells	AMZ2
1.48428820385061e-05	0.115633333840859	0.133	0.109	0.17893094297419	CD4 memory T cells	MRPL43
1.51369131512727e-05	0.118685852770757	0.17	0.143	0.182475488038593	CD4 memory T cells	CHMP5
1.53309552040463e-05	0.306698823304978	0.059	0.043	0.184814664984778	CD4 memory T cells	ZBED5
1.58015027782227e-05	0.13282135437708	0.156	0.131	0.190487115991475	CD4 memory T cells	PQBP1
1.60184765776536e-05	0.527770902073375	0.036	0.024	0.193102735143615	CD4 memory T cells	MTSS1
1.68606384770032e-05	0.168857856248351	0.095	0.075	0.203254996840274	CD4 memory T cells	SUPT20H
1.74291830461197e-05	0.205443388239261	0.079	0.061	0.210108801620972	CD4 memory T cells	STX10
1.74912467086253e-05	-0.197552	0.632	0.624	0.210856979072478	CD4 memory T cells	NCL
1.8112865562113e-05	0.310567033795953	0.073	0.056	0.218350594351273	CD4 memory T cells	STK16
1.83357856168184e-05	0.268747927501434	0.067	0.051	0.221037895610746	CD4 memory T cells	BET1L
1.83394098757389e-05	0.159662874504565	0.156	0.131	0.221081586052033	CD4 memory T cells	TXN2
1.84761944812015e-05	0.508374969913831	0.032	0.021	0.222730524470884	CD4 memory T cells	GET4
1.86582172935284e-05	-0.263468	0.282	0.305	0.224924809473485	CD4 memory T cells	CSRNP1
1.87467399892724e-05	0.126774317313077	0.163	0.137	0.225991950570678	CD4 memory T cells	GSDMD
1.94293193122511e-05	-0.768416	0.042	0.057	0.234220444309187	CD4 memory T cells	IRF4
1.95111620143762e-05	0.709629588534367	0.021	0.012	0.235207058083305	CD4 memory T cells	CPOX
2.05182821299258e-05	-0.569101	0.034	0.047	0.247347891076256	CD4 memory T cells	MIB1
2.08665992267974e-05	-0.327149	0.147	0.17	0.251546853679043	CD4 memory T cells	GPCPD1
2.16402011009679e-05	0.207114415889312	0.09	0.071	0.260872624272168	CD4 memory T cells	RNF4
2.16443239854309e-05	0.26765684069845	0.071	0.054	0.26092232564437	CD4 memory T cells	MED21
2.17170026994596e-05	0.136293250226064	0.104	0.083	0.261798467541986	CD4 memory T cells	PHC3
2.22504369752976e-05	0.259364915064507	0.058	0.043	0.268229017737212	CD4 memory T cells	ARFIP2
2.38594486030478e-05	0.506579780302738	0.031	0.021	0.287625652909742	CD4 memory T cells	NADK
2.46579334661462e-05	-0.372308	0.127	0.148	0.297251387934393	CD4 memory T cells	RAB27A
2.49539522881181e-05	-0.540162	0.1	0.12	0.300819894833263	CD4 memory T cells	TNFRSF18
2.57539027455683e-05	-0.928256	0.021	0.031	0.310463297597826	CD4 memory T cells	IL17A
2.59751538738102e-05	0.274565355984758	0.069	0.053	0.313130479948782	CD4 memory T cells	STK25
2.59851214571502e-05	0.458259102823672	0.029	0.019	0.313250639165946	CD4 memory T cells	ADNP2
2.59871954428858e-05	0.232193699810896	0.079	0.061	0.313275641063989	CD4 memory T cells	MRPS25
2.63950327980032e-05	0.130310703446224	0.077	0.06	0.318192120379928	CD4 memory T cells	LEPROT
2.65900737840202e-05	0.220088341884501	0.043	0.03	0.320543339466363	CD4 memory T cells	FN3KRP
2.67287273527944e-05	0.247417395186087	0.089	0.071	0.322214808237936	CD4 memory T cells	ANAPC13
2.69569216763883e-05	0.164305884793669	0.132	0.109	0.324965690808861	CD4 memory T cells	SH3YL1
2.74040881450295e-05	-0.255148	0.373	0.389	0.33035628258833	CD4 memory T cells	ARID4B
2.74972667844956e-05	0.659362532779675	0.022	0.013	0.331479551087095	CD4 memory T cells	MPV17L2
2.77999258504296e-05	0.228024020391081	0.076	0.059	0.335128106126929	CD4 memory T cells	NOA1
2.82346101402398e-05	0.338578488582503	0.043	0.03	0.340368225240591	CD4 memory T cells	EMSY
2.91254725973519e-05	0.152832976815408	0.207	0.179	0.351107572161077	CD4 memory T cells	MAL
2.9369371864048e-05	0.196984696124552	0.074	0.057	0.354047777821099	CD4 memory T cells	ZNF91
2.93867671939363e-05	0.127556845986244	0.076	0.058	0.354257478522902	CD4 memory T cells	METTL17
2.9413765279868e-05	0.263685549647277	0.077	0.06	0.354582940448808	CD4 memory T cells	COA3
2.9889589897393e-05	0.163903112536032	0.121	0.1	0.360319006213073	CD4 memory T cells	MRPS7
3.17595614005345e-05	-0.544693	0.073	0.091	0.382861512683444	CD4 memory T cells	RAPGEF1
3.19305155840583e-05	0.226938263667963	0.103	0.083	0.384922365365823	CD4 memory T cells	HDDC2
3.22480256344789e-05	-0.3262	0.332	0.351	0.388749949023643	CD4 memory T cells	DDX21
3.23006558717369e-05	0.185016004602204	0.439	0.404	0.389384406533788	CD4 memory T cells	CITED2
3.29298052518579e-05	-0.350275	0.225	0.247	0.396968802311147	CD4 memory T cells	AKIRIN1
3.3733613667893e-05	0.112410656040655	0.13	0.108	0.40665871276645	CD4 memory T cells	FNTA
3.3922634071376e-05	-0.34495	0.162	0.185	0.408937353730438	CD4 memory T cells	DUSP5
3.52686893289354e-05	-0.260753	0.297	0.32	0.425164049860316	CD4 memory T cells	SOCS3
3.58132051888448e-05	0.391558518579768	0.031	0.021	0.431728188551525	CD4 memory T cells	MTAP
3.61813114355468e-05	-0.607897	0.07	0.087	0.436165709355517	CD4 memory T cells	NFKBID
3.70194290544295e-05	0.195327215151659	0.115	0.094	0.446269217251148	CD4 memory T cells	LTA4H
3.72906214027285e-05	0.23232435520339	0.052	0.038	0.449538441009892	CD4 memory T cells	CHFR
3.77435739009534e-05	-0.143951	0.896	0.868	0.454998783375993	CD4 memory T cells	IL7R
3.83653164880313e-05	0.272753743110703	0.056	0.042	0.462493890263217	CD4 memory T cells	NXPE3
3.96050642534409e-05	0.27923881003982	0.078	0.062	0.47743904957523	CD4 memory T cells	COPS8
4.17553074213682e-05	0.14630263394925	0.134	0.112	0.503360230964594	CD4 memory T cells	SNRPA
4.25105827644071e-05	0.184599053125209	0.07	0.054	0.512465075224928	CD4 memory T cells	CIAPIN1
4.27594323548489e-05	0.122250062893505	0.134	0.112	0.515464957037703	CD4 memory T cells	THYN1
4.33443855726747e-05	0.280540191147305	0.029	0.019	0.522516568078593	CD4 memory T cells	SQLE
4.52610524218844e-05	0.345360220357559	0.042	0.03	0.545621986945816	CD4 memory T cells	SAMD4B
4.57243571578558e-05	0.129583962146224	0.849	0.812	0.551207125537952	CD4 memory T cells	HSPA8
4.62369780650695e-05	-0.387311	0.132	0.152	0.557386770574413	CD4 memory T cells	HELZ
4.64519297719421e-05	-0.357662	0.266	0.286	0.559978013400762	CD4 memory T cells	GSPT1
4.74031485288253e-05	0.128658954668514	0.045	0.032	0.571444955514989	CD4 memory T cells	ISY1
4.76370665145065e-05	0.102232435750196	0.165	0.14	0.574264836832376	CD4 memory T cells	SUSD3
4.77157093818609e-05	-0.34977	0.14	0.161	0.575212876598333	CD4 memory T cells	IRS2
4.80689426158711e-05	0.14752293733279	0.135	0.112	0.579471103234326	CD4 memory T cells	CASP1
4.89445731317373e-05	0.295828704641207	0.037	0.026	0.590026829103093	CD4 memory T cells	ALDOC
4.9180659365669e-05	-0.441744	0.117	0.136	0.592872848653139	CD4 memory T cells	BHLHE40
5.0262342812402e-05	-0.580336	0.067	0.083	0.605912542603506	CD4 memory T cells	BRD1
5.05664036600666e-05	0.17228402325463	0.089	0.071	0.609577996122103	CD4 memory T cells	RIPK2
5.19472536561275e-05	0.358662513218346	0.039	0.028	0.626224142824618	CD4 memory T cells	LTA
5.2044830917051e-05	-0.207898	0.492	0.502	0.627400436705049	CD4 memory T cells	CYCS
5.36726519252252e-05	0.676159349743489	0.029	0.019	0.64702381895859	CD4 memory T cells	PCSK1N
5.38033506488082e-05	0.332805985902887	0.037	0.025	0.648599392071383	CD4 memory T cells	MED7
5.43975904260628e-05	0.315052837892345	0.049	0.035	0.655762952586187	CD4 memory T cells	ATXN7L1
5.44559070227264e-05	0.147923754782237	0.107	0.087	0.656465959158967	CD4 memory T cells	LINC00623
5.47307300685405e-05	0.147697552837045	0.092	0.074	0.659778950976255	CD4 memory T cells	OXLD1
5.67786838412208e-05	0.202191259912519	0.084	0.067	0.684467033705916	CD4 memory T cells	IL12RB1
5.70531368706273e-05	-0.717656	0.018	0.028	0.687775564975412	CD4 memory T cells	ZFY
5.75053637220791e-05	-0.404825	0.133	0.153	0.693227159669664	CD4 memory T cells	ZBTB1
5.83484175502444e-05	0.166102800964891	0.092	0.074	0.703390173568196	CD4 memory T cells	NSL1
5.87672262921284e-05	0.250627324731482	0.073	0.057	0.708438912951608	CD4 memory T cells	TMEM204
6.20814534246166e-05	0.208694516746629	0.08	0.064	0.748391921033754	CD4 memory T cells	ASCC2
6.40066911891606e-05	0.240659731001876	0.064	0.049	0.771600662285331	CD4 memory T cells	MRPL19
6.5280247870167e-05	0.28942727580403	0.063	0.048	0.786953388074863	CD4 memory T cells	ENTPD4
6.58635824406436e-05	-0.46492	0.181	0.2	0.793985486321959	CD4 memory T cells	RANBP2
6.65412887709985e-05	-0.288092	0.414	0.426	0.802155236134387	CD4 memory T cells	ID2
6.75246687003158e-05	-0.366861	0.182	0.202	0.814009881182307	CD4 memory T cells	CD81
6.76143399237198e-05	0.317781140264064	0.047	0.034	0.815090867780442	CD4 memory T cells	SLC40A1
6.79468897394776e-05	-0.499411	0.028	0.04	0.819099755809403	CD4 memory T cells	SIK2
6.89435687318792e-05	0.12764281769628	0.094	0.075	0.831114721062804	CD4 memory T cells	MAD1L1
6.89758525301173e-05	0.226253717770325	0.082	0.066	0.831503902250564	CD4 memory T cells	UBE2E3
6.90638785024453e-05	0.22561521608759	0.054	0.04	0.832565055346979	CD4 memory T cells	SH2B1
6.92261753255469e-05	0.145937290082799	0.127	0.106	0.834521543549468	CD4 memory T cells	COA1
7.08785345783585e-05	0.127897036314598	0.064	0.049	0.854440734342112	CD4 memory T cells	SMIM4
7.15278165540384e-05	0.134934172405527	0.101	0.082	0.862267828558932	CD4 memory T cells	ZNF721
7.24058262534706e-05	0.28646089293134	0.033	0.022	0.872852235485588	CD4 memory T cells	SNAI3
7.40371198589888e-05	-0.479744	0.066	0.081	0.89251747990011	CD4 memory T cells	ASAP1
7.41901032640172e-05	0.142165421147421	0.177	0.152	0.894361694847727	CD4 memory T cells	HSD17B11
7.42557880223009e-05	-0.956703	0.015	0.023	0.895153524608837	CD4 memory T cells	HLF
7.60307478550461e-05	0.117924349391693	0.063	0.048	0.91655066539258	CD4 memory T cells	HOXB2
7.60707075616616e-05	-0.606589	0.042	0.055	0.917032379655831	CD4 memory T cells	MAN1A1
7.70077524833971e-05	-0.295155	0.292	0.311	0.928328456187352	CD4 memory T cells	BCL11B
7.70902698453624e-05	0.69457293820132	0.013	0.007	0.929323202985844	CD4 memory T cells	ZNF691
7.75452107196234e-05	0.217283189395882	0.112	0.093	0.93480751522506	CD4 memory T cells	PSMC1
7.76109910142033e-05	0.202670778952744	0.057	0.043	0.93560049667622	CD4 memory T cells	PYCR2
7.82459052216408e-05	-0.536114	0.088	0.105	0.94325438744688	CD4 memory T cells	UBE2M
7.94278916398808e-05	-0.499401	0.075	0.091	0.957503233718763	CD4 memory T cells	JARID2
7.98056690132707e-05	-0.328208	0.3	0.319	0.962057339954978	CD4 memory T cells	PPP1R10
8.00326280846089e-05	-0.234425	0.465	0.471	0.96479333155996	CD4 memory T cells	CDC42
8.03730025364761e-05	-0.436366	0.114	0.133	0.968896545577219	CD4 memory T cells	RNF168
8.08262028557051e-05	0.38615535512869	0.03	0.02	0.974359875425525	CD4 memory T cells	VIPR1
8.17091588830829e-05	0.117719234825783	0.077	0.061	0.985003910335564	CD4 memory T cells	SFMBT1
8.41827343364072e-05	0.155291919287732	0.09	0.073	1	CD4 memory T cells	DDX39B
8.4868695047288e-05	0.311071849141386	0.035	0.024	1	CD4 memory T cells	RAB24
8.59135201238061e-05	0.376706186645348	0.045	0.032	1	CD4 memory T cells	UTP14A
8.6032517840967e-05	-0.299537	0.173	0.195	1	CD4 memory T cells	CST7
8.62930320220224e-05	0.199884972630553	0.075	0.059	1	CD4 memory T cells	CAPNS1
8.63081928484895e-05	0.482760792398027	0.034	0.024	1	CD4 memory T cells	MRPS24
8.67963386370927e-05	0.132470358380191	0.089	0.071	1	CD4 memory T cells	SUPT3H
8.81692363080666e-05	0.107549537402178	0.134	0.112	1	CD4 memory T cells	TMUB1
8.94972334849969e-05	0.169579156577838	0.084	0.067	1	CD4 memory T cells	U2AF1L4
8.98866009678335e-05	0.149192729500548	0.078	0.062	1	CD4 memory T cells	STMN3
9.09954124083517e-05	0.814374843790547	0.015	0.008	1	CD4 memory T cells	YAE1D1
9.1778798094017e-05	0.203968211231409	0.099	0.081	1	CD4 memory T cells	TAF12
9.28634400706202e-05	-0.447672	0.122	0.141	1	CD4 memory T cells	TOB2
9.31857311825353e-05	0.114673457994966	0.082	0.066	1	CD4 memory T cells	PIGT
9.33612483172006e-05	0.272976411029018	0.048	0.035	1	CD4 memory T cells	WDR20
9.3841552853553e-05	0.255861025423506	0.088	0.071	1	CD4 memory T cells	HMGN4
9.50761774176842e-05	0.271036407419415	0.09	0.073	1	CD4 memory T cells	PEX16
9.5125271067979e-05	0.178865892983042	0.101	0.082	1	CD4 memory T cells	LSR
9.80814468697281e-05	0.261742776299633	0.077	0.062	1	CD4 memory T cells	SMPD1
9.88859020766622e-05	0.280674498344148	0.058	0.044	1	CD4 memory T cells	MCRS1
9.9002885649414e-05	-0.224809	0.486	0.492	1	CD4 memory T cells	EIF5
0.00010108711323343	0.119094842148443	0.095	0.077	1	CD4 memory T cells	ZNF22
0.000104371334178299	0.226800727976071	0.049	0.036	1	CD4 memory T cells	TMEM223
0.000106270980436531	0.1307429007144	0.093	0.075	1	CD4 memory T cells	LINS1
0.000107791816654887	0.106549080684634	0.051	0.038	1	CD4 memory T cells	CASS4
0.00010933137106796	0.21314914627035	0.059	0.045	1	CD4 memory T cells	AGGF1
0.000111219352725321	0.227336529646768	0.061	0.047	1	CD4 memory T cells	MTHFS
0.000111581547331131	0.115165272529795	0.151	0.128	1	CD4 memory T cells	PPP1R11
0.000112367348462486	0.285048668357561	0.052	0.039	1	CD4 memory T cells	VKORC1
0.000112653477370766	-0.321869	0.178	0.198	1	CD4 memory T cells	PIP4K2A
0.000113881945376585	0.140667179055521	0.122	0.102	1	CD4 memory T cells	PFDN1
0.000115738344142842	-0.697863	0.037	0.049	1	CD4 memory T cells	EGR3
0.00011714965998119	-0.360606	0.205	0.225	1	CD4 memory T cells	PER1
0.000119181961196831	0.130851920516711	0.118	0.098	1	CD4 memory T cells	LINC01550
0.000121439265066639	0.258933864972651	0.065	0.051	1	CD4 memory T cells	UNC119
0.000121804327072493	-0.380926	0.175	0.194	1	CD4 memory T cells	TNFRSF1B
0.000122050483678924	0.410144816634082	0.017	0.01	1	CD4 memory T cells	ST3GAL3
0.000123088876017867	0.215452188977201	0.047	0.034	1	CD4 memory T cells	EMC8
0.000123712669931485	0.112970911514504	0.135	0.114	1	CD4 memory T cells	BEX2
0.000124010298892121	0.143679185634149	0.104	0.086	1	CD4 memory T cells	PPIH
0.000126082932341417	0.170717731922757	0.088	0.07	1	CD4 memory T cells	CNDP2
0.000126673406882957	-0.876884	0.014	0.022	1	CD4 memory T cells	GRAMD4
0.000127612817892413	0.240549770594867	0.046	0.034	1	CD4 memory T cells	AGTRAP
0.000131097412693262	-0.645287	0.044	0.057	1	CD4 memory T cells	FABP1
0.000131734756692627	-0.331803	0.169	0.189	1	CD4 memory T cells	RNF139
0.000132458148869174	0.159210609864092	0.074	0.058	1	CD4 memory T cells	SMIM12
0.000134231642319867	-0.366113	0.089	0.106	1	CD4 memory T cells	GNA13
0.000134516059695933	0.1175811322479	0.178	0.154	1	CD4 memory T cells	CTSS
0.000135209516744624	0.218426039961206	0.052	0.039	1	CD4 memory T cells	TNFRSF1A
0.000135821711203705	0.104961337870824	0.187	0.161	1	CD4 memory T cells	KLF3
0.000136005304210733	0.234836596989625	0.038	0.027	1	CD4 memory T cells	ZNF567
0.000136922187950227	-0.577381	0.103	0.121	1	CD4 memory T cells	CTLA4
0.000137358821590872	0.778722986942884	0.012	0.006	1	CD4 memory T cells	RAD52
0.000138714922758638	0.229886441897272	0.07	0.055	1	CD4 memory T cells	TMEM141
0.000140256203946708	0.665424940756884	0.01	0.005	1	CD4 memory T cells	FAM135A
0.000142287951516721	0.559745683324719	0.027	0.018	1	CD4 memory T cells	TSGA10
0.000143965325676887	-0.481997	0.085	0.101	1	CD4 memory T cells	RYBP
0.000144505050443481	-0.398948	0.108	0.126	1	CD4 memory T cells	CLIP1
0.000151237948396568	0.106994924951275	0.057	0.043	1	CD4 memory T cells	SLC7A6OS
0.000152963139892622	-0.292885	0.286	0.306	1	CD4 memory T cells	VMP1
0.000154288257362019	-0.839727	0.025	0.035	1	CD4 memory T cells	ZNF165
0.000155436432129055	0.1074177720445	0.101	0.083	1	CD4 memory T cells	MLX
0.000157484185678067	0.429845802468898	0.027	0.018	1	CD4 memory T cells	ANKRD46
0.000158118090408789	-0.934487	0.007	0.012	1	CD4 memory T cells	CXCL2
0.000165340992069876	0.222609105430605	0.032	0.022	1	CD4 memory T cells	ACP6
0.000169582239618829	-0.23104	0.477	0.481	1	CD4 memory T cells	GNAS
0.000170658170009124	-0.539009	0.057	0.072	1	CD4 memory T cells	SIK3
0.00017068296091414	0.284402967786826	0.07	0.055	1	CD4 memory T cells	CERS2
0.000172722721562974	-0.543576	0.055	0.069	1	CD4 memory T cells	CBX6
0.000177939174944059	-0.297902	0.297	0.313	1	CD4 memory T cells	ATF4
0.000179585534516481	0.441022906204493	0.046	0.035	1	CD4 memory T cells	AIG1
0.000182597581595514	0.179362075326084	0.1	0.082	1	CD4 memory T cells	TPRKB
0.000187604888876172	-0.382803	0.215	0.233	1	CD4 memory T cells	PDE4D
0.000188321226672717	0.168509785643931	0.068	0.053	1	CD4 memory T cells	AKT3
0.000190193858999749	0.291157730115722	0.041	0.03	1	CD4 memory T cells	RAB33A
0.000194031962438335	-0.654223	0.019	0.028	1	CD4 memory T cells	BLM
0.000194219259886789	0.156957999510301	0.137	0.116	1	CD4 memory T cells	LETMD1
0.000196700558937232	-0.288183	0.345	0.359	1	CD4 memory T cells	WSB1
0.000198469021856336	0.289554552158302	0.044	0.032	1	CD4 memory T cells	DEDD
0.000199809737514631	-0.217308	0.369	0.387	1	CD4 memory T cells	CLEC2D
0.000200258107710328	0.243816989604833	0.047	0.035	1	CD4 memory T cells	ZNF862
0.000202774262245001	0.13900555965853	0.06	0.046	1	CD4 memory T cells	HSD17B7
0.00020305011089108	0.464090794147819	0.036	0.026	1	CD4 memory T cells	GPHN
0.00021095603515466	-0.409189	0.058	0.072	1	CD4 memory T cells	MTMR6
0.000212627377107571	-0.24362	0.435	0.442	1	CD4 memory T cells	DDX17
0.00021430733491382	0.160808634963254	0.119	0.1	1	CD4 memory T cells	COPS2
0.000214723165106201	0.345018547491078	0.042	0.031	1	CD4 memory T cells	RNF157
0.000217328839052542	-0.662378	0.027	0.037	1	CD4 memory T cells	RAB33B
0.000219056480487642	0.184289633265263	0.069	0.054	1	CD4 memory T cells	ARL4D
0.000219805454387492	0.111836414124909	0.081	0.065	1	CD4 memory T cells	KIAA1143
0.000222781889996256	0.455469423278212	0.022	0.014	1	CD4 memory T cells	MTERF1
0.000228257717610719	0.129153235005706	0.122	0.102	1	CD4 memory T cells	A1BG
0.000235411599403773	0.32442978620807	0.062	0.048	1	CD4 memory T cells	MTFP1
0.000239370847372745	0.353105468930122	0.021	0.013	1	CD4 memory T cells	NRM
0.00024403238819325	0.296317349884712	0.049	0.037	1	CD4 memory T cells	ZNF580
0.000246096501590512	0.27995120715786	0.032	0.022	1	CD4 memory T cells	RTKN2
0.000246280502359193	0.35856034517554	0.041	0.03	1	CD4 memory T cells	ZFP90
0.000247404252413862	0.129246372841358	0.056	0.043	1	CD4 memory T cells	TTC32
0.00025347890372654	0.245005563763596	0.059	0.045	1	CD4 memory T cells	KLHDC3
0.000254999042036502	0.153668214635925	0.075	0.06	1	CD4 memory T cells	GPR108
0.000257080713651115	-0.438683	0.073	0.088	1	CD4 memory T cells	ARL5B
0.000257945282539347	0.152430816278835	0.064	0.05	1	CD4 memory T cells	ARL2
0.000258995879678639	0.162459501093867	0.108	0.09	1	CD4 memory T cells	B4GALT1
0.000264703736034179	0.753248382938364	0.017	0.011	1	CD4 memory T cells	HAGHL
0.00027063274761855	-0.317627	0.212	0.232	1	CD4 memory T cells	UTRN
0.000272414678225748	-0.406069	0.238	0.255	1	CD4 memory T cells	MACF1
0.000273369588861675	0.45352627364484	0.035	0.025	1	CD4 memory T cells	MMS19
0.000274430745765153	0.379868671797598	0.05	0.038	1	CD4 memory T cells	METTL15
0.000275469569069454	0.136746946588622	0.095	0.079	1	CD4 memory T cells	BCCIP
0.000279370598914437	0.149590743526957	0.059	0.046	1	CD4 memory T cells	AIDA
0.000290175368498896	0.121010636249721	0.091	0.075	1	CD4 memory T cells	BBIP1
0.000291602484061323	-0.28136	0.212	0.232	1	CD4 memory T cells	ASH1L
0.000294116552431408	0.328948615526367	0.02	0.013	1	CD4 memory T cells	CBR3
0.000300851950618296	0.21863365244852	0.096	0.08	1	CD4 memory T cells	SDAD1
0.000326100029792313	-0.409388	0.095	0.111	1	CD4 memory T cells	DUSP16
0.000327457868834061	0.102870050080129	0.088	0.072	1	CD4 memory T cells	LYRM2
0.000328829139941969	0.118224154777382	0.123	0.104	1	CD4 memory T cells	DPY30
0.000329944641259438	-0.415962	0.182	0.199	1	CD4 memory T cells	NUFIP2
0.000333260423531517	0.159773552837292	0.075	0.06	1	CD4 memory T cells	TMED3
0.000335372753600993	0.13251044547874	0.063	0.049	1	CD4 memory T cells	ATXN3
0.000336928889731069	-0.494302	0.07	0.084	1	CD4 memory T cells	NCOA2
0.00034103831831532	0.198747662723175	0.089	0.073	1	CD4 memory T cells	TMEM183A
0.000347565134310018	0.275833002570303	0.039	0.029	1	CD4 memory T cells	MANBA
0.00035191211848516	0.391553908222143	0.024	0.016	1	CD4 memory T cells	AK5
0.000356401344094399	-0.296044	0.257	0.276	1	CD4 memory T cells	CHD1
0.000366304569816934	0.103702085165192	0.08	0.065	1	CD4 memory T cells	DNAJB11
0.000366326568086792	0.187664761274142	0.058	0.046	1	CD4 memory T cells	TRIM13
0.000367317701888781	0.262381387802163	0.045	0.034	1	CD4 memory T cells	OPA3
0.000367874955284849	0.168470195974589	0.081	0.066	1	CD4 memory T cells	SYS1
0.000377179741579439	0.149593241727521	0.062	0.049	1	CD4 memory T cells	ATP5S
0.000381508863647786	0.110074465217007	0.097	0.081	1	CD4 memory T cells	MED15
0.000384560513424424	0.17531209225541	0.081	0.066	1	CD4 memory T cells	SLC25A45
0.000384627909717597	-0.454605	0.061	0.075	1	CD4 memory T cells	SMAD7
0.00038766862642834	0.104620461586229	0.152	0.132	1	CD4 memory T cells	CNPY3
0.000392990610947884	-0.264778	0.404	0.415	1	CD4 memory T cells	ARGLU1
0.000401893680065639	0.14568006698143	0.046	0.034	1	CD4 memory T cells	PAPSS1
0.000402870331700917	0.109088751241316	0.091	0.075	1	CD4 memory T cells	ZNF524
0.000403735085643927	-0.763144	0.008	0.014	1	CD4 memory T cells	CCND1
0.000404154665499975	-0.695914	0.045	0.057	1	CD4 memory T cells	SEC16A
0.00040615656440413	-0.639507	0.048	0.06	1	CD4 memory T cells	ITGA1
0.000406804650096303	0.351415767386567	0.023	0.015	1	CD4 memory T cells	KLF7
0.000411352520889726	-0.305673	0.253	0.27	1	CD4 memory T cells	NOP58
0.000413753754563718	0.116935867177804	0.096	0.079	1	CD4 memory T cells	STMN1
0.000415294198205572	0.13042766066601	0.067	0.053	1	CD4 memory T cells	NUDT2
0.000416992908359174	-0.423917	0.09	0.105	1	CD4 memory T cells	USP9X
0.000420773037946911	0.253460576203627	0.052	0.04	1	CD4 memory T cells	EXOSC3
0.000422185641717207	0.760203568101757	0.012	0.007	1	CD4 memory T cells	METTL1
0.000424140081312961	0.147544734533466	0.079	0.064	1	CD4 memory T cells	WDR61
0.000435804745743821	0.260188218097527	0.043	0.032	1	CD4 memory T cells	TNK2
0.000437114045728865	0.143622301434544	0.058	0.045	1	CD4 memory T cells	AZI2
0.000440231673694975	0.421518103363824	0.022	0.014	1	CD4 memory T cells	CAPN12
0.00044824831666707	0.230126938847626	0.03	0.021	1	CD4 memory T cells	NCLN
0.000450680804002169	0.17405840236031	0.051	0.039	1	CD4 memory T cells	COMMD9
0.00045210339390522	0.257022053466996	0.061	0.048	1	CD4 memory T cells	EIF2D
0.00045653696966839	-0.45298	0.081	0.096	1	CD4 memory T cells	N4BP1
0.000467829344055517	0.186822056742629	0.036	0.026	1	CD4 memory T cells	LHPP
0.000468117937649393	0.210464942026766	0.076	0.061	1	CD4 memory T cells	BLOC1S6
0.000468729794632918	0.280480709510214	0.075	0.061	1	CD4 memory T cells	NFYC
0.000470593292014948	0.171852138179772	0.031	0.022	1	CD4 memory T cells	PARP16
0.000472203210292218	0.122575435500645	0.154	0.134	1	CD4 memory T cells	PSMD4
0.000473575242090112	0.138232069947947	0.042	0.031	1	CD4 memory T cells	SAMD3
0.000477943468471485	-0.318304	0.246	0.263	1	CD4 memory T cells	KIF5B
0.000478082832324161	-0.401953	0.143	0.159	1	CD4 memory T cells	KAT6A
0.000478736361199804	0.346973664170015	0.048	0.037	1	CD4 memory T cells	PPP3R1
0.000479209039633647	-0.626662	0.105	0.121	1	CD4 memory T cells	CCL20
0.000483143754687607	-0.237247	0.43	0.437	1	CD4 memory T cells	KMT2E
0.00048638171250891	-0.26795	0.333	0.349	1	CD4 memory T cells	ZFAND5
0.000492397157256473	0.531151700722499	0.021	0.013	1	CD4 memory T cells	RTP4
0.000509980264108615	-1.40264	0.008	0.014	1	CD4 memory T cells	FES
0.000510453744252858	-0.291054	0.343	0.356	1	CD4 memory T cells	CLEC2B
0.000513418317998888	0.475098397968495	0.036	0.026	1	CD4 memory T cells	GLMP
0.000513995932951135	0.324002329929892	0.04	0.03	1	CD4 memory T cells	NPDC1
0.000541685924166333	-0.415637	0.094	0.11	1	CD4 memory T cells	HIVEP2
0.000545697948614312	-0.436124	0.078	0.092	1	CD4 memory T cells	TLE3
0.000554844191357404	0.132762346763138	0.073	0.059	1	CD4 memory T cells	COMMD7
0.000564833456918626	0.153012711937174	0.084	0.069	1	CD4 memory T cells	AP1M1
0.000567791860284965	-0.300931	0.134	0.152	1	CD4 memory T cells	PJA2
0.000568136218686272	-0.632152	0.043	0.054	1	CD4 memory T cells	GK
0.000579547518689946	0.242308772176496	0.041	0.031	1	CD4 memory T cells	MRI1
0.000579905300424718	0.4329346357178	0.038	0.028	1	CD4 memory T cells	ZNF226
0.000580490428134974	0.100749512517507	0.116	0.098	1	CD4 memory T cells	RNF113A
0.000584570423212337	-0.378273	0.159	0.177	1	CD4 memory T cells	KDM2A
0.000585878893215321	-0.40906	0.106	0.122	1	CD4 memory T cells	ETF1
0.000591601770051984	0.158574567832592	0.212	0.189	1	CD4 memory T cells	DDIT3
0.000598627173270044	-0.225904	0.441	0.45	1	CD4 memory T cells	FYN
0.000599919645809588	0.179279206246638	0.087	0.072	1	CD4 memory T cells	PPIE
0.000601791498095832	-1.44922	0.006	0.011	1	CD4 memory T cells	CXCL3
0.000609175400678126	0.105265220883243	0.075	0.061	1	CD4 memory T cells	GPS2
0.000609407285557247	0.118413400759101	0.142	0.122	1	CD4 memory T cells	UBE2A
0.000611170706481271	0.325128502426738	0.036	0.027	1	CD4 memory T cells	ZNF124
0.000625479502269429	0.131559414291478	0.09	0.074	1	CD4 memory T cells	NDUFA8
0.000626641303971789	-0.302341	0.178	0.195	1	CD4 memory T cells	BDP1
0.000627124565213816	-0.25513	0.491	0.495	1	CD4 memory T cells	SRSF3
0.000633226478834747	0.255277637241035	0.073	0.059	1	CD4 memory T cells	CSRP1
0.000640466358959222	0.83906000118306	0.01	0.005	1	CD4 memory T cells	CCDC102B
0.000641892085127782	0.237084367946361	0.044	0.034	1	CD4 memory T cells	NPRL3
0.000647461436932371	-0.389035	0.089	0.105	1	CD4 memory T cells	SUPT6H
0.000648497748519913	0.509128631890466	0.01	0.005	1	CD4 memory T cells	EOMES
0.000650161377334714	-0.439383	0.095	0.11	1	CD4 memory T cells	MXD4
0.000657454819572738	0.117885620255655	0.145	0.125	1	CD4 memory T cells	POLR2C
0.000660303604480164	0.191896548421638	0.056	0.044	1	CD4 memory T cells	DRG1
0.000665744660652584	0.417329054168752	0.041	0.031	1	CD4 memory T cells	DTWD1
0.000675078942036377	0.153929727389598	0.087	0.072	1	CD4 memory T cells	COMMD2
0.000679981771145582	0.492993828681608	0.019	0.012	1	CD4 memory T cells	ELAC1
0.000682559415197063	0.118483977444659	0.141	0.122	1	CD4 memory T cells	TMOD3
0.000691727822907062	-0.341701	0.228	0.244	1	CD4 memory T cells	HNRNPAB
0.000700023278374585	-0.476196	0.078	0.092	1	CD4 memory T cells	CDK6
0.000702089076836845	0.212085497283372	0.059	0.047	1	CD4 memory T cells	CISH
0.000705057210283128	0.258776177356388	0.033	0.024	1	CD4 memory T cells	SUMF1
0.000729134498242608	0.255692045489181	0.043	0.032	1	CD4 memory T cells	NAT9
0.000740646674307864	0.101331718761458	0.037	0.027	1	CD4 memory T cells	IFFO1
0.000745538073709056	-0.383069	0.086	0.102	1	CD4 memory T cells	BCL3
0.000753005956636706	0.347145264462225	0.03	0.021	1	CD4 memory T cells	SPAG16
0.000755028876005407	0.484120400241689	0.015	0.009	1	CD4 memory T cells	EGR4
0.000756099024823399	-0.387468	0.074	0.089	1	CD4 memory T cells	ORAI2
0.000763686973865813	0.105693507102267	0.061	0.049	1	CD4 memory T cells	ADPRM
0.000767780845423868	-0.806538	0.023	0.031	1	CD4 memory T cells	ATP10D
0.000776802845875829	-0.2666	0.242	0.26	1	CD4 memory T cells	ISG15
0.000777093621603663	0.285561327445324	0.031	0.022	1	CD4 memory T cells	PCYT2
0.000778711471502673	0.202248817359655	0.05	0.039	1	CD4 memory T cells	PAFAH1B2
0.000779603852993762	-0.744742	0.022	0.03	1	CD4 memory T cells	FASN
0.000781198847978949	0.112942820772454	0.115	0.098	1	CD4 memory T cells	BLOC1S4
0.000782374853094715	0.304291067899972	0.076	0.063	1	CD4 memory T cells	FBLN5
0.000783902650478091	-0.348569	0.117	0.133	1	CD4 memory T cells	KPNA2
0.000792498566227775	0.180341493985943	0.022	0.015	1	CD4 memory T cells	DNLZ
0.000792835679642336	0.253847195539394	0.03	0.021	1	CD4 memory T cells	TRIM73
0.000799065144212191	-0.52207	0.053	0.065	1	CD4 memory T cells	MSL2
0.000800505002440652	-0.24497	0.303	0.319	1	CD4 memory T cells	IFI16
0.000800979049132786	0.12514285112057	0.068	0.055	1	CD4 memory T cells	APOBEC3C
0.000817045381986243	0.208240945867747	0.08	0.066	1	CD4 memory T cells	UROS
0.000819268814450022	0.198133004631207	0.06	0.047	1	CD4 memory T cells	BORCS6
0.000819664720939749	0.125166454741982	0.094	0.079	1	CD4 memory T cells	LYPLA2
0.000821552420275289	-0.213529	0.427	0.433	1	CD4 memory T cells	EIF4G2
0.000826185238655222	0.168001996016893	0.089	0.074	1	CD4 memory T cells	THAP11
0.000829516982830202	0.154653334477501	0.065	0.052	1	CD4 memory T cells	DPH5
0.000832553867262979	0.163612563840118	0.046	0.035	1	CD4 memory T cells	POLM
0.000847810504926357	0.236316596046423	0.037	0.027	1	CD4 memory T cells	SIRT6
0.000851084346915118	0.189772277377944	0.104	0.089	1	CD4 memory T cells	SPG21
0.000876168179714821	-0.598962	0.025	0.033	1	CD4 memory T cells	B3GAT2
0.000879545233464517	0.11450678904834	0.114	0.097	1	CD4 memory T cells	PTRHD1
0.000891371889075887	-0.450059	0.099	0.114	1	CD4 memory T cells	TSC22D2
0.000891979651890574	0.592155673530727	0.018	0.012	1	CD4 memory T cells	RPUSD2
0.000898802879986941	0.170568301288287	0.027	0.019	1	CD4 memory T cells	AIMP2
0.000901425802066743	-0.234735	0.438	0.449	1	CD4 memory T cells	BRD2
0.000901723128960492	0.15591172275597	0.041	0.031	1	CD4 memory T cells	HIGD1A
0.000913497931995815	0.108400027072328	0.133	0.115	1	CD4 memory T cells	CCM2
0.000917404775739132	-0.295808	0.102	0.117	1	CD4 memory T cells	ATXN1
0.000927721347704882	-0.238337	0.369	0.381	1	CD4 memory T cells	FNBP1
0.000932873093471988	-0.638786	0.022	0.03	1	CD4 memory T cells	WSB2
0.000945021115487834	0.1041135693409	0.042	0.032	1	CD4 memory T cells	SVIL
0.000948816136009999	0.216763152318541	0.073	0.06	1	CD4 memory T cells	COX11
0.000950736395860622	0.122879499128361	0.081	0.067	1	CD4 memory T cells	ACTR1B
0.000951028122074123	0.113114297363994	0.034	0.025	1	CD4 memory T cells	ARPC1A
0.000958120565064001	-0.468964	0.053	0.065	1	CD4 memory T cells	GNA15
0.000959139906680242	0.28539314535889	0.046	0.035	1	CD4 memory T cells	ZNF280D
0.000968463881218225	0.246952670258249	0.06	0.048	1	CD4 memory T cells	CYB5R1
0.000977864191781078	-0.410117	0.029	0.038	1	CD4 memory T cells	ASB2
0.000978143997353967	0.315861060806928	0.024	0.017	1	CD4 memory T cells	PCK2
0.000990363917773742	0.141451842283184	0.084	0.07	1	CD4 memory T cells	MRPL32
0.000992590968850929	-0.384342	0.13	0.146	1	CD4 memory T cells	MAP3K2
0.000993538349942947	0.426811105516198	0.015	0.009	1	CD4 memory T cells	FOSL1
0.00101255932827752	-0.287127	0.202	0.22	1	CD4 memory T cells	TMF1
0.00101576583002318	0.587098819183883	0.023	0.016	1	CD4 memory T cells	SLC27A5
0.00101884827858051	-0.251594	0.325	0.341	1	CD4 memory T cells	NR3C1
0.00105961324815887	-0.317239	0.395	0.398	1	CD4 memory T cells	ZC3HAV1
0.00106194080918115	0.102308725281412	0.103	0.087	1	CD4 memory T cells	TPGS1
0.00106305815619296	0.303468980237247	0.023	0.016	1	CD4 memory T cells	DYRK1B
0.00106814870031641	0.114940602653461	0.116	0.099	1	CD4 memory T cells	KRCC1
0.00107091098248956	0.193509338460558	0.034	0.025	1	CD4 memory T cells	TEFM
0.00107812246016608	0.423394654085767	0.018	0.012	1	CD4 memory T cells	ZSCAN26
0.0010805200808767	0.356684821846919	0.012	0.007	1	CD4 memory T cells	TMEM177
0.00108197177097324	0.128803173498514	0.079	0.065	1	CD4 memory T cells	ARMC10
0.0011024703229256	-0.221289	0.299	0.268	1	CD4 memory T cells	TSPYL2
0.00110638344945423	0.335344740086238	0.029	0.02	1	CD4 memory T cells	BCDIN3D
0.00111794099635759	-0.372071	0.203	0.219	1	CD4 memory T cells	CCND2
0.00112829965587411	0.45103971700427	0.019	0.012	1	CD4 memory T cells	CPT2
0.00113201174197052	0.214119639333113	0.031	0.022	1	CD4 memory T cells	PTRH1
0.00115407805409664	-0.30156	0.295	0.308	1	CD4 memory T cells	PDE4B
0.00117653319983931	0.189249723655416	0.051	0.04	1	CD4 memory T cells	KIZ
0.00118336808820923	0.148953699665445	0.061	0.049	1	CD4 memory T cells	MAGEH1
0.00118889862829183	0.292557615635729	0.038	0.028	1	CD4 memory T cells	ZNF84
0.00119505883841991	0.261331447028471	0.043	0.033	1	CD4 memory T cells	MRPL15
0.00120782703482402	0.149721984403494	0.031	0.023	1	CD4 memory T cells	RIN3
0.00122099404235614	0.312406352925031	0.167	0.149	1	CD4 memory T cells	ATF3
0.00123542952965701	0.158537330423951	0.083	0.069	1	CD4 memory T cells	TUSC2
0.00123630861665421	0.515548517940553	0.01	0.005	1	CD4 memory T cells	LINC00891
0.00124008104626314	-0.331094	0.182	0.198	1	CD4 memory T cells	DIAPH1
0.00125559353265964	0.149133353826095	0.032	0.024	1	CD4 memory T cells	LINC00662
0.00125844449475831	-0.386366	0.099	0.114	1	CD4 memory T cells	ZBTB10
0.00125918786147813	0.455187060812837	0.028	0.02	1	CD4 memory T cells	KCTD13
0.00125942084722651	0.432742219779066	0.031	0.023	1	CD4 memory T cells	KRBOX4
0.0012671080679257	-0.491224	0.037	0.047	1	CD4 memory T cells	DUSP8
0.00126734367531745	-0.318269	0.04	0.05	1	CD4 memory T cells	CCDC50
0.00126835873166994	0.195317420621982	0.046	0.036	1	CD4 memory T cells	RBM43
0.00127229219277553	0.248880181808965	0.062	0.05	1	CD4 memory T cells	TMEM138
0.00128171681652121	-0.707663	0.018	0.026	1	CD4 memory T cells	ZNF598
0.00129341012059564	0.212497912049266	0.051	0.04	1	CD4 memory T cells	SIDT1
0.00132141151521482	0.129090524736669	0.079	0.065	1	CD4 memory T cells	ACTN1
0.00133118785836747	0.170433718066905	0.089	0.075	1	CD4 memory T cells	TRIM4
0.00133444381618177	0.422429955171092	0.029	0.021	1	CD4 memory T cells	CLIC5
0.00134251515263369	0.15878262856035	0.097	0.083	1	CD4 memory T cells	HPRT1
0.00134311127382584	0.121390129914981	0.08	0.066	1	CD4 memory T cells	COX19
0.00135429841208678	0.410664339179069	0.016	0.01	1	CD4 memory T cells	CCZ1B
0.00135506056106597	-0.365727	0.139	0.155	1	CD4 memory T cells	ARAP2
0.00135552586570176	-0.316377	0.209	0.226	1	CD4 memory T cells	KMT2A
0.00136062614391661	-0.492247	0.079	0.092	1	CD4 memory T cells	KIAA0319L
0.00136835654396623	0.184630534898779	0.048	0.038	1	CD4 memory T cells	YBX3
0.00138384309549272	0.441339024099468	0.021	0.014	1	CD4 memory T cells	SLC38A6
0.0013872909689559	-0.573345	0.038	0.048	1	CD4 memory T cells	UVSSA
0.00140015577776516	0.596564125359218	0.017	0.011	1	CD4 memory T cells	ERMARD
0.0014034876983184	0.121005023359678	0.085	0.071	1	CD4 memory T cells	IFT20
0.00140415425335834	0.303573484186585	0.025	0.018	1	CD4 memory T cells	ZNF586
0.00141602165207332	0.700974770326477	0.01	0.006	1	CD4 memory T cells	PTDSS2
0.00141776587138264	-1.00893	0.007	0.012	1	CD4 memory T cells	KRT86
0.00144431884324984	0.23783593418611	0.047	0.036	1	CD4 memory T cells	PRAF2
0.00147121287678755	0.128816914969734	0.061	0.049	1	CD4 memory T cells	DAXX
0.00147544766796756	0.603881147396458	0.015	0.01	1	CD4 memory T cells	CFD
0.00148997864992009	0.183599492094279	0.079	0.066	1	CD4 memory T cells	ELOF1
0.00149986151670668	0.199075445280648	0.063	0.051	1	CD4 memory T cells	CYB561D2
0.00150901626855223	0.269037567636994	0.037	0.028	1	CD4 memory T cells	OLFM2
0.00152106922022373	0.423697952322724	0.028	0.02	1	CD4 memory T cells	TRMT2B
0.00152678527336877	-0.412744	0.037	0.047	1	CD4 memory T cells	NAB1
0.00154761078326314	0.163989610125021	0.051	0.041	1	CD4 memory T cells	SLC35A4
0.00155616788196878	0.132429243527167	0.074	0.061	1	CD4 memory T cells	GRHPR
0.00155670698095338	0.563828239299253	0.013	0.008	1	CD4 memory T cells	GPA33
0.00155728572757744	0.270847960645124	0.057	0.046	1	CD4 memory T cells	SRPRB
0.00155849167651025	0.433423144548773	0.013	0.008	1	CD4 memory T cells	SLC35G1
0.00157104195281966	0.157685195800812	0.045	0.035	1	CD4 memory T cells	TMEM205
0.00157359531017657	-0.531402	0.091	0.105	1	CD4 memory T cells	PFKFB3
0.00158744463459291	0.387429180189689	0.032	0.024	1	CD4 memory T cells	METTL3
0.0015945978745443	0.230705507779222	0.048	0.037	1	CD4 memory T cells	MTX1
0.00160820011183048	0.189482883812911	0.064	0.052	1	CD4 memory T cells	MPHOSPH6
0.00161744428215688	0.1376270469445	0.187	0.168	1	CD4 memory T cells	ANKRD37
0.00162990032312094	-0.268131	0.23	0.247	1	CD4 memory T cells	NASP
0.00163022882711489	0.225745966792853	0.035	0.026	1	CD4 memory T cells	DNAJC30
0.00163217643557832	-0.887366	0.009	0.014	1	CD4 memory T cells	IL1B
0.00163616496844932	0.327001539941175	0.045	0.035	1	CD4 memory T cells	SURF6
0.00164192433581687	0.153499730257381	0.059	0.047	1	CD4 memory T cells	MRPS14
0.00164978740876065	0.203313259653479	0.027	0.019	1	CD4 memory T cells	OGG1
0.00164988167275422	0.229452760050971	0.046	0.036	1	CD4 memory T cells	UBIAD1
0.00165432959878352	0.180606331354355	0.066	0.054	1	CD4 memory T cells	ACYP2
0.00166314429402568	-0.321758	0.26	0.274	1	CD4 memory T cells	IQGAP1
0.00167520022460599	0.189898360614522	0.06	0.048	1	CD4 memory T cells	LMBR1L
0.00172134703850201	0.187416599216437	0.065	0.053	1	CD4 memory T cells	IER3IP1
0.00172730664200276	-0.410907	0.099	0.113	1	CD4 memory T cells	ASCC3
0.00172895928156037	0.145509227719093	0.124	0.107	1	CD4 memory T cells	CHMP3
0.00174030854548912	-0.74722	0.011	0.016	1	CD4 memory T cells	ZNF597
0.00174064946975162	-0.410523	0.097	0.112	1	CD4 memory T cells	MGAT5
0.00175246354524223	-0.830335	0.011	0.016	1	CD4 memory T cells	XCL2
0.00175850396305042	-0.486455	0.034	0.044	1	CD4 memory T cells	ARHGAP35
0.00180674453977956	0.128794482448513	0.07	0.057	1	CD4 memory T cells	MRPL37
0.00181207640811315	-0.307622	0.052	0.064	1	CD4 memory T cells	SMCO4
0.00181975758511379	0.236089191380171	0.033	0.025	1	CD4 memory T cells	MBD6
0.00182179000727461	-0.512893	0.046	0.056	1	CD4 memory T cells	GBF1
0.00182194547080731	0.419915463618057	0.013	0.008	1	CD4 memory T cells	RECQL5
0.00183997277798749	-0.455636	0.1	0.113	1	CD4 memory T cells	DYNLL2
0.00184704390588006	-0.31307	0.121	0.136	1	CD4 memory T cells	TNFSF13B
0.00186228638812872	0.160385230023223	0.026	0.018	1	CD4 memory T cells	THEM6
0.00186593217983319	0.195004341509951	0.057	0.046	1	CD4 memory T cells	THAP5
0.00186655384570456	0.123936514222343	0.062	0.051	1	CD4 memory T cells	SSSCA1
0.00188713477746255	0.107553670947896	0.116	0.1	1	CD4 memory T cells	SNRK
0.00189402993782961	-0.254893	0.256	0.271	1	CD4 memory T cells	EIF5B
0.00192008327767985	0.244148066170391	0.041	0.032	1	CD4 memory T cells	ZNF44
0.00193288544891628	0.105686429305261	0.109	0.094	1	CD4 memory T cells	AKR1A1
0.00193904220776976	-0.395701	0.09	0.104	1	CD4 memory T cells	TOP2B
0.00195753426656338	-0.326302	0.243	0.257	1	CD4 memory T cells	IER5
0.00195991395084339	-0.199844	0.503	0.508	1	CD4 memory T cells	DYNLL1
0.00196114399541464	-0.608047	0.07	0.082	1	CD4 memory T cells	IER5L
0.00197756040593947	-0.144422	0.106	0.089	1	CD4 memory T cells	JPX
0.00199699349107054	0.261094993279298	0.031	0.023	1	CD4 memory T cells	ATP2C1
0.00201287365956929	-0.27265	0.196	0.212	1	CD4 memory T cells	PHLDA1
0.00202131815182606	-0.606798	0.044	0.054	1	CD4 memory T cells	ZBTB21
0.0020649871346525	0.437654117306477	0.018	0.012	1	CD4 memory T cells	FAM221A
0.00207990525052497	0.390483932352413	0.025	0.018	1	CD4 memory T cells	TBCCD1
0.00208734182681208	-0.271299	0.276	0.29	1	CD4 memory T cells	CKLF
0.00208901711351416	0.153072884858302	0.07	0.058	1	CD4 memory T cells	CCNB1IP1
0.00210962316275873	0.352715920215666	0.022	0.015	1	CD4 memory T cells	PRMT5
0.00211489242800886	0.14133775465801	0.07	0.058	1	CD4 memory T cells	PXN
0.00215385946920305	0.33990599085081	0.028	0.02	1	CD4 memory T cells	ASNS
0.0021698924261008	-0.32675	0.158	0.173	1	CD4 memory T cells	SETD2
0.00219091935107377	0.134261984151419	0.091	0.077	1	CD4 memory T cells	BZW2
0.00226973933662214	-0.259656	0.087	0.073	1	CD4 memory T cells	ITGA6
0.00230239632555142	-0.468198	0.035	0.044	1	CD4 memory T cells	STX11
0.00230339208986794	-0.437123	0.036	0.046	1	CD4 memory T cells	OTUD6B
0.0023105632230874	0.153784702842486	0.036	0.027	1	CD4 memory T cells	CYP4V2
0.00234400426703754	0.269799318969742	0.02	0.014	1	CD4 memory T cells	DHTKD1
0.0023479980317419	0.193721797792394	0.02	0.014	1	CD4 memory T cells	HMBS
0.00235385376911053	0.163481236277476	0.065	0.053	1	CD4 memory T cells	TMA16
0.00235587376605609	0.25646399106546	0.025	0.018	1	CD4 memory T cells	MYBBP1A
0.00236125463042407	0.103966854088374	0.103	0.088	1	CD4 memory T cells	TATDN1
0.00238165275272181	0.275898381587203	0.011	0.007	1	CD4 memory T cells	TIRAP
0.00239498636732642	0.315924967289738	0.02	0.014	1	CD4 memory T cells	IL15RA
0.00240022858761033	-0.360477	0.118	0.133	1	CD4 memory T cells	MBD2
0.00240715299185014	0.112112329962176	0.054	0.044	1	CD4 memory T cells	ZNF83
0.00241411991484712	0.171390516163134	0.027	0.02	1	CD4 memory T cells	CCDC7
0.00242588074883906	0.139146544184285	0.069	0.057	1	CD4 memory T cells	IP6K1
0.00243239938480364	-0.464634	0.028	0.036	1	CD4 memory T cells	MCAM
0.00244255687731674	0.247217422638479	0.031	0.023	1	CD4 memory T cells	FBXO4
0.00247209437040103	-0.192274	0.506	0.505	1	CD4 memory T cells	PDCD4
0.00249898399121502	0.147653962305332	0.097	0.083	1	CD4 memory T cells	MRPS16
0.00251164800510037	0.309411630191256	0.018	0.012	1	CD4 memory T cells	SLC18B1
0.00252406802586434	0.177067211027767	0.065	0.053	1	CD4 memory T cells	VPS72
0.00254053672125052	0.579201403855252	0.014	0.009	1	CD4 memory T cells	NEMP1
0.0025482616550566	-0.383526	0.134	0.148	1	CD4 memory T cells	DOCK2
0.00254903180252119	-0.396394	0.095	0.108	1	CD4 memory T cells	SMC4
0.00255025835168198	0.165843942466369	0.051	0.041	1	CD4 memory T cells	TARDBP
0.00257487779961239	-0.662285	0.026	0.034	1	CD4 memory T cells	NOTCH1
0.00258838234146676	0.274121414905866	0.028	0.021	1	CD4 memory T cells	HYPK
0.00259029493917449	-0.26157	0.194	0.21	1	CD4 memory T cells	SPCS3
0.00259373772072399	-0.245955	0.311	0.322	1	CD4 memory T cells	TRAT1
0.00259916137200774	0.175514110459386	0.041	0.032	1	CD4 memory T cells	CD59
0.00260056332511911	-0.289798	0.127	0.142	1	CD4 memory T cells	YIPF5
0.00260186090769833	0.307377644470366	0.02	0.014	1	CD4 memory T cells	THAP3
0.00260386569398768	0.261656901811051	0.02	0.014	1	CD4 memory T cells	GHDC
0.00262001249205931	0.15144402301092	0.078	0.066	1	CD4 memory T cells	KAT8
0.00262416187579161	0.536444347952123	0.016	0.011	1	CD4 memory T cells	ZNF773
0.00262518518915367	-0.747871	0.031	0.04	1	CD4 memory T cells	HIC1
0.00263494251592667	-0.266	0.249	0.263	1	CD4 memory T cells	BPTF
0.00264711333510929	-0.453131	0.074	0.086	1	CD4 memory T cells	SUDS3
0.00264869341635975	0.179992103812776	0.034	0.026	1	CD4 memory T cells	TMEM184C
0.00271672794364947	0.437413013405701	0.018	0.012	1	CD4 memory T cells	KBTBD7
0.0027633415022311	-0.406211	0.045	0.055	1	CD4 memory T cells	HSPA13
0.00279706518998125	-0.264996	0.284	0.296	1	CD4 memory T cells	DHX36
0.00279998169025433	-0.270052	0.308	0.322	1	CD4 memory T cells	ATRX
0.00280176392074803	-0.45696	0.037	0.046	1	CD4 memory T cells	FAM43A
0.00281654235648066	-0.716268	0.033	0.042	1	CD4 memory T cells	SFMBT2
0.00284741211658371	-0.245007	0.341	0.351	1	CD4 memory T cells	TNRC6B
0.00284778060483936	-0.367381	0.123	0.137	1	CD4 memory T cells	BAZ1B
0.00289838235259299	0.152259586090013	0.026	0.019	1	CD4 memory T cells	FAHD1
0.00289843334574741	-0.596506	0.105	0.119	1	CD4 memory T cells	SLC7A5
0.0029108694460734	0.417234765567082	0.027	0.02	1	CD4 memory T cells	PEX19
0.0029200292327038	0.18441056688896	0.05	0.04	1	CD4 memory T cells	HEXDC
0.00295232014945161	0.564169707958408	0.022	0.016	1	CD4 memory T cells	RNF25
0.00297271312779832	-0.598437	0.019	0.026	1	CD4 memory T cells	PLEKHA5
0.00297273701472948	0.181471947965505	0.043	0.034	1	CD4 memory T cells	TIMM23
0.00297908463816682	-0.11847	0.683	0.659	1	CD4 memory T cells	CHCHD2
0.00298072782742562	-0.324979	0.236	0.25	1	CD4 memory T cells	WNK1
0.00299481602931522	0.187700347125997	0.06	0.049	1	CD4 memory T cells	TMEM203
0.00300838039717895	0.672725578092087	0.011	0.006	1	CD4 memory T cells	SLC16A6
0.00302560644607193	0.100442711036373	0.039	0.03	1	CD4 memory T cells	MVB12A
0.00307679378743882	-0.588022	0.017	0.023	1	CD4 memory T cells	SCRIB
0.00308550483696391	0.266124907477763	0.038	0.029	1	CD4 memory T cells	TRUB2
0.0030867749470088	0.190250340227509	0.052	0.042	1	CD4 memory T cells	TRPT1
0.00309066045248817	-0.183556	0.57	0.562	1	CD4 memory T cells	H2AFZ
0.00311753734484628	0.382122999251263	0.018	0.012	1	CD4 memory T cells	BSCL2
0.00313426120161567	0.120051196205628	0.052	0.042	1	CD4 memory T cells	MBD1
0.00314954579705001	0.158258621052338	0.05	0.04	1	CD4 memory T cells	KIFAP3
0.00318388625543485	0.383242318914338	0.027	0.02	1	CD4 memory T cells	ZFP91
0.00319663463187824	-0.515819	0.046	0.056	1	CD4 memory T cells	KLHL18
0.00322324410197706	0.183828107729231	0.036	0.028	1	CD4 memory T cells	ZNF414
0.00325658424811947	-0.621872	0.029	0.037	1	CD4 memory T cells	GRAMD1B
0.00326168476804442	0.168458387037336	0.045	0.036	1	CD4 memory T cells	ZNF766
0.00326948172930003	0.156842952903504	0.032	0.024	1	CD4 memory T cells	NRF1
0.00327260619379428	-0.292013	0.251	0.264	1	CD4 memory T cells	ROCK1
0.00329110212685038	0.170799745991016	0.018	0.012	1	CD4 memory T cells	GANC
0.00329955049255268	-0.267885	0.333	0.341	1	CD4 memory T cells	CDKN1B
0.00331457935543809	0.127716727239433	0.064	0.053	1	CD4 memory T cells	PRPF19
0.00337748473564122	0.166933948826445	0.058	0.047	1	CD4 memory T cells	PDCL
0.00342526219661465	0.141290616240968	0.056	0.046	1	CD4 memory T cells	FBXW2
0.0034284009826234	0.284554354382754	0.029	0.022	1	CD4 memory T cells	CPTP
0.00343550325542679	0.171785565401749	0.04	0.031	1	CD4 memory T cells	GTPBP10
0.00343913447098922	0.124519985838638	0.054	0.044	1	CD4 memory T cells	HSBP1L1
0.00344670858039309	0.123034733247211	0.05	0.04	1	CD4 memory T cells	NFKBIE
0.00347322411374832	0.16799748224686	0.052	0.042	1	CD4 memory T cells	HGS
0.00359044963151974	0.204328856476807	0.043	0.034	1	CD4 memory T cells	HSPBP1
0.00359559529297538	0.13473008011758	0.051	0.041	1	CD4 memory T cells	MAN2B1
0.00365357751924016	0.206536347749966	0.029	0.022	1	CD4 memory T cells	URGCP
0.0036782507347046	0.158053357816638	0.033	0.025	1	CD4 memory T cells	GPR89A
0.00371488352160893	0.101699474594324	0.057	0.047	1	CD4 memory T cells	UBXN11
0.00371736358828997	0.1027307074902	0.118	0.103	1	CD4 memory T cells	MX2
0.00374790604180667	0.129722883873057	0.068	0.056	1	CD4 memory T cells	TMEM63A
0.00376084769344076	-0.761038	0.016	0.022	1	CD4 memory T cells	FAM20B
0.00376912301136346	0.32135827730878	0.027	0.02	1	CD4 memory T cells	STAG3
0.00377881708839216	0.101871149204029	0.038	0.029	1	CD4 memory T cells	MFSD8
0.0037921813000679	0.335501939969428	0.025	0.018	1	CD4 memory T cells	ZNF383
0.00380234208544852	0.240244235669926	0.033	0.025	1	CD4 memory T cells	LACTB2
0.00381319115946211	0.118858413713244	0.048	0.038	1	CD4 memory T cells	EEF1E1
0.00381553650142152	-0.365752	0.143	0.158	1	CD4 memory T cells	HERC1
0.0038571557052231	0.10003768241374	0.094	0.081	1	CD4 memory T cells	BNIP3
0.00386144524173896	0.171719331499823	0.032	0.024	1	CD4 memory T cells	THOC5
0.00387919250823981	-0.459157	0.051	0.061	1	CD4 memory T cells	OXSR1
0.00387926714968498	-0.29216	0.202	0.216	1	CD4 memory T cells	IKZF3
0.00388458023048464	0.125823878449533	0.042	0.033	1	CD4 memory T cells	SDHAF1
0.00390758422250431	0.582130184381086	0.018	0.013	1	CD4 memory T cells	BPNT1
0.00392553195439643	0.195834052168818	0.021	0.015	1	CD4 memory T cells	CTSF
0.00397861578572932	0.100731978937696	0.064	0.053	1	CD4 memory T cells	EIF2B5
0.00399775453834816	0.45011971439554	0.028	0.021	1	CD4 memory T cells	TMEM187
0.00400791211915809	-0.70475	0.041	0.05	1	CD4 memory T cells	CPEB4
0.00403006158110577	0.347453902434951	0.021	0.015	1	CD4 memory T cells	PGM3
0.00404500926632469	-0.457517	0.102	0.114	1	CD4 memory T cells	TRIP12
0.00404507240063522	0.117704428431554	0.102	0.088	1	CD4 memory T cells	CREB1
0.00404640491966576	0.107827675360782	0.099	0.085	1	CD4 memory T cells	P2RY8
0.00405649478422657	-0.343895	0.18	0.194	1	CD4 memory T cells	HBP1
0.00406588616598526	-0.305371	0.178	0.192	1	CD4 memory T cells	ITSN2
0.0041038156494414	-0.456761	0.038	0.046	1	CD4 memory T cells	AUTS2
0.00416729201734764	-0.339084	0.07	0.082	1	CD4 memory T cells	TP53BP2
0.0041711333128092	-0.13488	0.148	0.13	1	CD4 memory T cells	TNF
0.00418413324883155	0.145808396414106	0.059	0.048	1	CD4 memory T cells	ZCCHC9
0.00419720242982932	0.169545606609087	0.034	0.026	1	CD4 memory T cells	AUH
0.00420008334696022	0.190402494103271	0.05	0.04	1	CD4 memory T cells	FCGRT
0.00427076958729012	-0.495298	0.065	0.076	1	CD4 memory T cells	FBXO33
0.00429087091346126	0.248327132598992	0.046	0.037	1	CD4 memory T cells	TMEM80
0.00433261665288261	0.277286859048598	0.021	0.015	1	CD4 memory T cells	ATPAF2
0.00436894114988082	0.168287336625168	0.061	0.051	1	CD4 memory T cells	BLCAP
0.00438530776812116	-0.717228	0.04	0.049	1	CD4 memory T cells	NSF
0.00441135994754738	0.104146970390991	0.095	0.082	1	CD4 memory T cells	PSMD9
0.00444865858241287	0.51590000656305	0.011	0.007	1	CD4 memory T cells	LYSMD4
0.00444924766767339	0.179826967989845	0.049	0.04	1	CD4 memory T cells	MRPL17
0.00447392737853659	-0.401891	0.087	0.1	1	CD4 memory T cells	LUZP1
0.00452828998486641	0.223676859701259	0.064	0.053	1	CD4 memory T cells	DENND6A
0.00455939437453133	0.236430580802912	0.023	0.017	1	CD4 memory T cells	SPIN2B
0.00457089448195267	0.173712984768411	0.045	0.036	1	CD4 memory T cells	PARL
0.00458220596076313	0.138609641431691	0.051	0.041	1	CD4 memory T cells	DUSP12
0.00460310401234348	0.256443882099187	0.031	0.024	1	CD4 memory T cells	TICAM1
0.00460863294577836	-0.414622	0.117	0.13	1	CD4 memory T cells	NFATC2
0.0046350634038927	0.182889961843582	0.041	0.032	1	CD4 memory T cells	ZNF37A
0.00463630244055986	0.136241168248258	0.017	0.011	1	CD4 memory T cells	PCAT1
0.00466567523102409	-0.260381	0.434	0.433	1	CD4 memory T cells	SFPQ
0.00468178987795395	0.264700251295635	0.033	0.025	1	CD4 memory T cells	MPI
0.00472825002147572	0.128206571322453	0.016	0.011	1	CD4 memory T cells	RGPD5
0.00473910725807849	0.353951993186778	0.017	0.012	1	CD4 memory T cells	FBXL8
0.00475117340129419	0.11154639611829	0.033	0.025	1	CD4 memory T cells	COQ9
0.00479196907313794	-0.280341	0.191	0.205	1	CD4 memory T cells	ATP2B1
0.00481008539253342	0.153492142320557	0.016	0.011	1	CD4 memory T cells	KBTBD6
0.00481061822363969	-0.554366	0.035	0.043	1	CD4 memory T cells	PDE4A
0.00481826363619539	0.150732655208705	0.023	0.016	1	CD4 memory T cells	BEST1
0.00483165172240025	0.101292200302889	0.092	0.079	1	CD4 memory T cells	SCAMP3
0.00483981221898948	-0.281521	0.062	0.073	1	CD4 memory T cells	TOX
0.00484344919662084	-0.3161	0.256	0.268	1	CD4 memory T cells	IDI1
0.00484699760532647	-0.184618	0.414	0.418	1	CD4 memory T cells	ITM2A
0.00487260791692651	0.263502920878861	0.033	0.026	1	CD4 memory T cells	FADD
0.00490113612878278	-0.372962	0.137	0.15	1	CD4 memory T cells	XRN1
0.00490577985028986	0.368659783773338	0.029	0.022	1	CD4 memory T cells	RNASEL
0.00494351290111671	0.313836271803563	0.044	0.035	1	CD4 memory T cells	TTC9C
0.00495807029802179	-0.154259	0.437	0.445	1	CD4 memory T cells	TUBB4B
0.00497064364857669	-0.51142	0.022	0.028	1	CD4 memory T cells	VARS
0.00503367930021062	-0.75736	0.015	0.021	1	CD4 memory T cells	KLF11
0.00509380313352458	0.159162499138369	0.069	0.058	1	CD4 memory T cells	ACADM
0.00510195297770768	-0.32159	0.202	0.215	1	CD4 memory T cells	ZNF292
0.0052163186707637	-1.09767	0.011	0.016	1	CD4 memory T cells	IL1R1
0.00525883591915727	0.112082630179019	0.061	0.05	1	CD4 memory T cells	PPIL2
0.00526150496254498	0.137598945465839	0.035	0.027	1	CD4 memory T cells	HEMK1
0.00530580758229833	-0.273679	0.285	0.295	1	CD4 memory T cells	CSNK1A1
0.00534497263712819	-0.490138	0.035	0.044	1	CD4 memory T cells	MLF1
0.00536491480582499	0.25220574048243	0.042	0.033	1	CD4 memory T cells	MPDU1
0.00541469602399346	-0.523759	0.057	0.068	1	CD4 memory T cells	PURB
0.0054332735895289	-0.686586	0.016	0.022	1	CD4 memory T cells	OLFM4
0.00544207423438771	0.213659438977062	0.062	0.051	1	CD4 memory T cells	EXOSC7
0.00544884314075948	-0.251896	0.246	0.259	1	CD4 memory T cells	ARL4A
0.00548743136445025	0.199351692268497	0.085	0.073	1	CD4 memory T cells	TMEM18
0.00548920005551596	0.191385819480745	0.043	0.034	1	CD4 memory T cells	CREG1
0.00549591741581245	0.166309390689825	0.097	0.084	1	CD4 memory T cells	EBP
0.00549685554895878	-0.344631	0.225	0.236	1	CD4 memory T cells	CMTM6
0.00552205132690654	0.804526160763342	0.012	0.008	1	CD4 memory T cells	ZNF251
0.00555857705736514	0.1356475496997	0.082	0.07	1	CD4 memory T cells	TMEM263
0.00559018234774965	0.248660678066415	0.037	0.029	1	CD4 memory T cells	HIBADH
0.00566847626065883	-0.201764	0.573	0.563	1	CD4 memory T cells	ANXA1
0.00572083814769503	-0.488343	0.037	0.046	1	CD4 memory T cells	TCF20
0.00572722493349271	0.230557038377572	0.019	0.013	1	CD4 memory T cells	FAM206A
0.00574958281739213	-0.520405	0.016	0.022	1	CD4 memory T cells	SNX25
0.00575079498712685	-0.658041	0.008	0.012	1	CD4 memory T cells	ANKRD35
0.00580488418084217	0.167136077158607	0.083	0.071	1	CD4 memory T cells	ZNF32
0.00584987097304463	0.113624519961375	0.032	0.025	1	CD4 memory T cells	PLAUR
0.00585671848526241	0.236495788226147	0.032	0.024	1	CD4 memory T cells	CACNA2D4
0.00590384567932496	0.170875423694635	0.034	0.026	1	CD4 memory T cells	MIOS
0.00592514260579411	0.139701824337154	0.073	0.062	1	CD4 memory T cells	TRIM14
0.00594039868278437	0.188908046658782	0.047	0.038	1	CD4 memory T cells	FLAD1
0.00602199893598511	0.123105283957253	0.028	0.021	1	CD4 memory T cells	BAMBI
0.00604156681786781	0.238339553621243	0.015	0.01	1	CD4 memory T cells	ALG11
0.00608026830779358	0.198970924710813	0.037	0.029	1	CD4 memory T cells	PGS1
0.00608079912248117	-0.19626	0.339	0.352	1	CD4 memory T cells	GTF2B
0.00619454825689928	0.196234470445861	0.045	0.036	1	CD4 memory T cells	CINP
0.00621723330713316	-0.350886	0.098	0.11	1	CD4 memory T cells	ETV3
0.00623769081180173	0.125116515361472	0.066	0.055	1	CD4 memory T cells	MRPL49
0.00631074799844239	0.141090811789897	0.055	0.045	1	CD4 memory T cells	VAMP4
0.00633842090320304	-0.315344	0.162	0.176	1	CD4 memory T cells	PIM3
0.00637064408862741	-0.397951	0.059	0.069	1	CD4 memory T cells	AHCYL1
0.00641411087889238	-0.468555	0.08	0.091	1	CD4 memory T cells	ATP11B
0.00643997832073017	-0.495573	0.023	0.03	1	CD4 memory T cells	SLC37A1
0.00644495796421385	0.309133921704235	0.037	0.029	1	CD4 memory T cells	ARMT1
0.00646147175082702	0.132153731857598	0.047	0.038	1	CD4 memory T cells	TIMM22
0.00646815954514823	0.628491647426801	0.017	0.012	1	CD4 memory T cells	UBE2T
0.00647020034822452	0.124199213734228	0.03	0.023	1	CD4 memory T cells	AAAS
0.00649002149740931	0.103734214934305	0.054	0.044	1	CD4 memory T cells	FAM3A
0.00650877500504748	-0.655297	0.025	0.032	1	CD4 memory T cells	ATL2
0.00651783686671314	0.152634447566032	0.021	0.015	1	CD4 memory T cells	CAPN10
0.00662322292591786	0.336053716954912	0.034	0.027	1	CD4 memory T cells	TMEM38B
0.0066245885725494	0.103564597053688	0.046	0.037	1	CD4 memory T cells	ARSA
0.0066285588296365	0.171531143840244	0.051	0.042	1	CD4 memory T cells	BET1
0.00664853933778791	0.207942647681385	0.043	0.035	1	CD4 memory T cells	LYPLAL1
0.00666376469324204	0.174604919921868	0.087	0.075	1	CD4 memory T cells	SMIM20
0.00668090981941352	-0.431283	0.055	0.065	1	CD4 memory T cells	TRRAP
0.00675496810758636	0.203338884221549	0.019	0.014	1	CD4 memory T cells	LYL1
0.00676688985914749	0.739627517401436	0.013	0.008	1	CD4 memory T cells	PEX5
0.00677107220845249	-0.109964	0.067	0.056	1	CD4 memory T cells	SLC39A10
0.00679970457094039	-0.667215	0.021	0.027	1	CD4 memory T cells	GZF1
0.0068023120855304	-0.531969	0.058	0.068	1	CD4 memory T cells	NLRC3
0.00684295776206008	-0.82423	0.01	0.015	1	CD4 memory T cells	TMEM63B
0.00689024523188196	-0.298777	0.133	0.146	1	CD4 memory T cells	RAB21
0.00689103356777714	-0.383893	0.142	0.154	1	CD4 memory T cells	SAMD9
0.00689255841797681	-0.352096	0.113	0.125	1	CD4 memory T cells	PARP14
0.00690321977164049	-0.6942	0.014	0.019	1	CD4 memory T cells	CYB5D1
0.00694966921340883	-0.265467	0.302	0.312	1	CD4 memory T cells	PAK2
0.00698022822593926	0.129194860061272	0.076	0.064	1	CD4 memory T cells	SMIM15
0.00716007605445811	-0.866727	0.007	0.011	1	CD4 memory T cells	DHRS11
0.00716248731856014	-0.436509	0.032	0.039	1	CD4 memory T cells	TEX30
0.00721062620462773	-0.283184	0.202	0.215	1	CD4 memory T cells	TPM4
0.00721289553888351	-0.202593	0.492	0.488	1	CD4 memory T cells	SRSF2
0.0072175305222451	-0.462984	0.035	0.044	1	CD4 memory T cells	FAM91A1
0.00722587263284215	0.360915765548923	0.022	0.016	1	CD4 memory T cells	SPRYD7
0.00724540473130977	-0.35035	0.152	0.164	1	CD4 memory T cells	KMT2C
0.00724740857012986	-0.71203	0.017	0.023	1	CD4 memory T cells	RAP2A
0.00725380714793902	-0.327228	0.121	0.134	1	CD4 memory T cells	SMC5
0.00726075536610999	0.211870693815623	0.029	0.022	1	CD4 memory T cells	UNC93B1
0.00728847316976593	0.134709042814031	0.015	0.01	1	CD4 memory T cells	CPNE2
0.00744084427620973	0.574771452202727	0.012	0.007	1	CD4 memory T cells	ZNF771
0.00747377328664152	0.168403754341479	0.124	0.11	1	CD4 memory T cells	IFI6
0.00747893126772629	0.172366949183045	0.035	0.028	1	CD4 memory T cells	CYB5D2
0.00748846251304235	-0.735022	0.008	0.012	1	CD4 memory T cells	VWA5A
0.00749546407143624	0.143720328166466	0.085	0.073	1	CD4 memory T cells	TSSC4
0.00749665440241756	0.226219228004031	0.058	0.048	1	CD4 memory T cells	FARSA
0.00755910121005606	0.117143223442134	0.095	0.082	1	CD4 memory T cells	TIMM9
0.00759173239155351	0.131642621664584	0.095	0.082	1	CD4 memory T cells	CMC1
0.00760012463024205	0.102701831770569	0.03	0.023	1	CD4 memory T cells	RABL2B
0.00761501732223956	0.178041185736873	0.042	0.034	1	CD4 memory T cells	NUP37
0.00765911885035796	0.401992075357782	0.015	0.01	1	CD4 memory T cells	DEPDC5
0.00768960817850025	0.347910937625445	0.014	0.01	1	CD4 memory T cells	SULT1B1
0.00771485679826064	0.222859799311674	0.042	0.034	1	CD4 memory T cells	HAUS4
0.00773501073605088	0.381438834389027	0.012	0.008	1	CD4 memory T cells	CCDC142
0.00774117288493988	0.148635002598705	0.02	0.014	1	CD4 memory T cells	SFT2D3
0.0077537809470808	0.426186674178018	0.02	0.014	1	CD4 memory T cells	SLC5A6
0.00779426285048516	0.150365000116481	0.03	0.023	1	CD4 memory T cells	PPIL1
0.00781146979510678	0.150912500887392	0.066	0.056	1	CD4 memory T cells	TAF4B
0.00784886489590051	0.129451377658012	0.052	0.043	1	CD4 memory T cells	AHCY
0.00786045998503145	0.266476070793402	0.07	0.06	1	CD4 memory T cells	NME4
0.00788453896130446	-0.559908	0.06	0.069	1	CD4 memory T cells	CMIP
0.00790752667290781	0.120894059845662	0.048	0.039	1	CD4 memory T cells	KLHL20
0.00791124098674709	-0.248678	0.232	0.246	1	CD4 memory T cells	NABP1
0.00793006843688518	0.115687752573048	0.048	0.04	1	CD4 memory T cells	NABP2
0.00802119551675798	0.274986180136607	0.033	0.026	1	CD4 memory T cells	FBXL12
0.00803138117680862	0.142030178619802	0.056	0.046	1	CD4 memory T cells	APIP
0.00803240603719177	0.314176371960856	0.018	0.013	1	CD4 memory T cells	TOP3B
0.00803283927507741	0.235969044176381	0.017	0.012	1	CD4 memory T cells	RND1
0.00804660006366906	0.459178635505281	0.019	0.014	1	CD4 memory T cells	CEP19
0.00808986444061104	0.302004400279348	0.031	0.024	1	CD4 memory T cells	SLC2A11
0.00812239959857783	-0.501572	0.06	0.07	1	CD4 memory T cells	FRMD4B
0.00813737723090466	-0.286904	0.211	0.223	1	CD4 memory T cells	VPS13C
0.00813929967575749	0.13064899793975	0.039	0.031	1	CD4 memory T cells	ZNF195
0.00815735922813037	0.253750555403504	0.024	0.018	1	CD4 memory T cells	PIAS3
0.00822960988932363	0.100661835113515	0.058	0.049	1	CD4 memory T cells	BCAP29
0.00825499781253643	-0.311715	0.068	0.078	1	CD4 memory T cells	MFHAS1
0.00834065733741188	-0.360141	0.089	0.1	1	CD4 memory T cells	UBE2H
0.00835937694124417	-0.34885	0.059	0.069	1	CD4 memory T cells	DPP8
0.00840070856945551	0.300458479054855	0.021	0.015	1	CD4 memory T cells	LMNB2
0.00840336381061513	0.103283488985863	0.029	0.022	1	CD4 memory T cells	TAX1BP3
0.00841700838618226	0.239757266994622	0.021	0.015	1	CD4 memory T cells	RPS6KC1
0.00842816033044982	0.191445868559557	0.056	0.047	1	CD4 memory T cells	MMGT1
0.0084379993088993	0.162125575207027	0.024	0.018	1	CD4 memory T cells	PXYLP1
0.00847321977877118	-0.207949	0.18	0.194	1	CD4 memory T cells	LMNA
0.00854839348804538	0.100966976009424	0.091	0.079	1	CD4 memory T cells	NAAA
0.00859283509491133	0.187502741350911	0.044	0.036	1	CD4 memory T cells	ULK3
0.008774347662274	-0.616024	0.019	0.025	1	CD4 memory T cells	B4GALT5
0.00878145047618388	-0.532241	0.019	0.025	1	CD4 memory T cells	BMPR2
0.00880018911153544	0.112560388525824	0.055	0.045	1	CD4 memory T cells	ANKRD39
0.0088132636231463	-0.328221	0.151	0.163	1	CD4 memory T cells	SPTY2D1
0.00884383275072118	-0.62299	0.023	0.029	1	CD4 memory T cells	ABCA1
0.00886391557048639	-0.35676	0.055	0.064	1	CD4 memory T cells	GALNT1
0.00886426347301973	-0.299182	0.121	0.133	1	CD4 memory T cells	TOPORS
0.00886540637775629	0.148061621570811	0.038	0.03	1	CD4 memory T cells	MLKL
0.00893657277811915	0.302123408584924	0.02	0.014	1	CD4 memory T cells	IGF1R
0.00895031360480461	0.69562835653104	0.012	0.008	1	CD4 memory T cells	ELOVL4
0.00899981714579081	0.151630675619352	0.035	0.028	1	CD4 memory T cells	NIT1
0.00906617785039428	0.278712822475371	0.019	0.013	1	CD4 memory T cells	CCL28
0.00912853906565879	0.221953140243958	0.051	0.042	1	CD4 memory T cells	SORBS3
0.00916001913696201	0.328150263019354	0.03	0.023	1	CD4 memory T cells	CDK8
0.00916496730316195	0.121949983062752	0.031	0.024	1	CD4 memory T cells	AAMDC
0.00919809656806323	0.286652117985154	0.028	0.021	1	CD4 memory T cells	OAS1
0.00922934862836201	0.328017018553236	0.01	0.006	1	CD4 memory T cells	FILIP1L
0.00947633818973543	-0.451746	0.077	0.088	1	CD4 memory T cells	FAAH2
0.00947977792989752	0.107175110051605	0.042	0.034	1	CD4 memory T cells	FBXO44
0.00948473897958471	-0.503528	0.043	0.052	1	CD4 memory T cells	ZRANB1
0.00951431717443689	-0.376013	0.091	0.103	1	CD4 memory T cells	PAF1
0.00954374996398279	0.129298345069991	0.058	0.049	1	CD4 memory T cells	CYHR1
0.00956605856303254	-0.5827	0.031	0.038	1	CD4 memory T cells	ZBED4
0.00962535847560354	-0.351697	0.039	0.048	1	CD4 memory T cells	GMFB
0.00964124428782634	-0.396211	0.084	0.095	1	CD4 memory T cells	MPZL3
0.00965049239850184	-0.387152	0.032	0.04	1	CD4 memory T cells	PHF8
0.00966654437377861	0.127916701232206	0.053	0.044	1	CD4 memory T cells	FXYD7
0.00968469526408152	0.237959179002213	0.027	0.021	1	CD4 memory T cells	MLYCD
0.0096859445206666	-0.352533	0.103	0.115	1	CD4 memory T cells	SAR1B
0.00971785952912099	0.12466371184237	0.134	0.12	1	CD4 memory T cells	GLOD4
0.00981983268971448	0.143469660774175	0.034	0.027	1	CD4 memory T cells	ARL13B
0.00985125283989518	-0.695506	0.019	0.025	1	CD4 memory T cells	GTF3C4
0.00986374790404117	-0.454718	0.048	0.057	1	CD4 memory T cells	ADAM17
0.00998442666312995	0.136690063960248	0.05	0.041	1	CD4 memory T cells	ERCC3
0.0100635945863277	0.257410559930557	0.011	0.007	1	CD4 memory T cells	ZNF485
0.0100644799836041	0.182265489880824	0.035	0.027	1	CD4 memory T cells	EIF4EBP1
0.0100882212092872	-0.316442	0.099	0.11	1	CD4 memory T cells	GPR174
0.0101013623285377	-0.406586	0.107	0.118	1	CD4 memory T cells	ETNK1
0.0101305395751467	0.274002608061179	0.017	0.012	1	CD4 memory T cells	DHX33
0.0101847538726109	0.221666207754974	0.051	0.042	1	CD4 memory T cells	TSEN34
0.0102014513282212	-0.460095	0.089	0.1	1	CD4 memory T cells	RPS6KA5
0.0102512888113806	-0.665868	0.036	0.043	1	CD4 memory T cells	KMT5C
0.0103072091894284	0.166987689811222	0.028	0.021	1	CD4 memory T cells	MAGEF1
0.0103101497640524	0.239946487965556	0.025	0.019	1	CD4 memory T cells	TERF2
0.0103429661086669	0.126348958289436	0.028	0.021	1	CD4 memory T cells	HEG1
0.010365372776058	0.38750882302245	0.017	0.012	1	CD4 memory T cells	TRIM65
0.0103965677091789	0.116164187724102	0.072	0.061	1	CD4 memory T cells	SNX1
0.0104520616336456	0.254520780125308	0.021	0.016	1	CD4 memory T cells	ZNF439
0.0104606626113472	0.128023833266224	0.059	0.049	1	CD4 memory T cells	HEXA
0.0104664659537123	0.142870358822845	0.072	0.062	1	CD4 memory T cells	ELOVL1
0.0105200144270294	0.132623736047294	0.037	0.029	1	CD4 memory T cells	RHOT1
0.0105306175646032	-0.454192	0.034	0.041	1	CD4 memory T cells	GRPEL2
0.010535989418193	0.141058882533213	0.088	0.076	1	CD4 memory T cells	DNAJC9
0.0105644370801127	-0.224563	0.456	0.456	1	CD4 memory T cells	LCP1
0.0106033621450391	-0.533855	0.028	0.035	1	CD4 memory T cells	SMARCD2
0.0106197968470213	0.113392509862241	0.048	0.04	1	CD4 memory T cells	IKBKG
0.0106705630039089	-0.149461	0.135	0.12	1	CD4 memory T cells	SPG7
0.010724885623914	0.444294036240007	0.014	0.009	1	CD4 memory T cells	HS1BP3
0.0107489678688102	0.43173521510064	0.019	0.014	1	CD4 memory T cells	DUS4L
0.0107678946110958	0.115936285764108	0.034	0.027	1	CD4 memory T cells	BTD
0.0107831210479614	0.161448468181888	0.061	0.051	1	CD4 memory T cells	SNX20
0.0107880104506279	0.121683066559135	0.034	0.027	1	CD4 memory T cells	SPTSSA
0.01092733846592	0.446761870266665	0.012	0.008	1	CD4 memory T cells	RNF122
0.0109277692934862	0.165565993646219	0.039	0.032	1	CD4 memory T cells	KLHDC4
0.0109358603342023	0.131747272003472	0.088	0.077	1	CD4 memory T cells	NT5DC1
0.0109578112604401	0.185057939003916	0.049	0.041	1	CD4 memory T cells	LTV1
0.0109578624054254	0.255765814565882	0.014	0.01	1	CD4 memory T cells	PLEKHG3
0.0110507234549423	0.344460797183705	0.012	0.008	1	CD4 memory T cells	CATSPER2
0.0111311402899641	0.228881444936881	0.021	0.016	1	CD4 memory T cells	PCBD2
0.0113843634788534	-0.947322	0.008	0.012	1	CD4 memory T cells	EVC2
0.0114229090614188	0.113912720013877	0.042	0.034	1	CD4 memory T cells	CALU
0.0114541197369666	0.284377118680116	0.051	0.043	1	CD4 memory T cells	EXOSC10
0.0114731098262916	0.171939658925214	0.066	0.056	1	CD4 memory T cells	RFXANK
0.0115739716995558	0.293612317295298	0.018	0.013	1	CD4 memory T cells	CRTC1
0.0115863263992941	0.362232658435085	0.022	0.016	1	CD4 memory T cells	ZNF626
0.0116913187653933	0.254620081993896	0.029	0.022	1	CD4 memory T cells	CDKN2C
0.0117555348760608	-0.758547	0.007	0.011	1	CD4 memory T cells	CD101
0.0117702890676023	0.163802693921027	0.052	0.044	1	CD4 memory T cells	RPUSD3
0.0118624453022408	-0.787487	0.012	0.016	1	CD4 memory T cells	ZBTB33
0.0118743114643192	0.186507611708157	0.046	0.038	1	CD4 memory T cells	RAD50
0.0118911881290975	-0.328628	0.216	0.226	1	CD4 memory T cells	RUNX3
0.0120323243048234	-0.468736	0.059	0.068	1	CD4 memory T cells	ZNF92
0.0120386035424572	0.124261638258878	0.038	0.031	1	CD4 memory T cells	TM2D2
0.0120637493329425	0.173029915471683	0.045	0.037	1	CD4 memory T cells	CALHM2
0.0120865017897217	-0.455503	0.064	0.074	1	CD4 memory T cells	HIPK3
0.0121474776847689	-0.244505	0.227	0.24	1	CD4 memory T cells	G3BP1
0.0121536004451138	0.208315730849459	0.013	0.009	1	CD4 memory T cells	TAF1A
0.0121744335318934	0.130732499374495	0.031	0.024	1	CD4 memory T cells	TANGO2
0.0121867372170157	-0.41273	0.049	0.057	1	CD4 memory T cells	SEC23B
0.0121982207989853	0.197158687856513	0.028	0.021	1	CD4 memory T cells	SLC25A40
0.0122502326139504	-0.164907	0.141	0.126	1	CD4 memory T cells	GLUD1
0.0123470958743009	0.168253139024986	0.045	0.037	1	CD4 memory T cells	SNAPC2
0.0123776395430443	-0.400427	0.083	0.093	1	CD4 memory T cells	TAB2
0.0123941197201729	-0.224243	0.399	0.403	1	CD4 memory T cells	SRRM1
0.0125107402626007	-0.157886	0.117	0.102	1	CD4 memory T cells	GBP5
0.0125716669572161	0.300489478009465	0.038	0.03	1	CD4 memory T cells	ACOT8
0.0126564825793655	0.14864089539218	0.018	0.013	1	CD4 memory T cells	ADHFE1
0.0127229088703555	-0.280908	0.191	0.203	1	CD4 memory T cells	HIF1A
0.0127524261632945	0.111678473549034	0.042	0.034	1	CD4 memory T cells	BOD1
0.0127732795959816	-0.739324	0.03	0.037	1	CD4 memory T cells	ZEB2
0.0127810375758677	-0.461292	0.073	0.083	1	CD4 memory T cells	ATP8A1
0.0128154823198219	-0.336068	0.087	0.097	1	CD4 memory T cells	STAT5B
0.0128610323566618	-0.209323	0.414	0.42	1	CD4 memory T cells	DDX3X
0.0129447852762668	0.231963093830921	0.03	0.024	1	CD4 memory T cells	TGDS
0.0129524364417587	-0.534651	0.016	0.021	1	CD4 memory T cells	INAFM1
0.0130624651950154	0.381133836946065	0.014	0.009	1	CD4 memory T cells	RNF135
0.0130680109294713	0.409207599178884	0.013	0.009	1	CD4 memory T cells	TMEM186
0.0131522828780248	0.16866080135627	0.016	0.012	1	CD4 memory T cells	NFS1
0.0131849531831864	0.419921539790002	0.015	0.01	1	CD4 memory T cells	RAB3A
0.0132981749371921	0.147747927627396	0.025	0.019	1	CD4 memory T cells	MDS2
0.0132985526249394	-0.471697	0.05	0.059	1	CD4 memory T cells	GFPT1
0.0133011227806177	0.449476542830607	0.012	0.008	1	CD4 memory T cells	CCDC102A
0.0133580193078225	0.193068226298171	0.038	0.03	1	CD4 memory T cells	SHC1
0.0133805355102886	-0.314903	0.058	0.068	1	CD4 memory T cells	SUSD6
0.0134221803266915	-0.339245	0.058	0.067	1	CD4 memory T cells	QKI
0.0135267379161005	-0.44672	0.04	0.048	1	CD4 memory T cells	HTT
0.0136574703633284	-0.260195	0.183	0.195	1	CD4 memory T cells	PHIP
0.013671098814096	0.133089013974965	0.031	0.025	1	CD4 memory T cells	RBMXL1
0.0136741571251248	-0.769112	0.021	0.027	1	CD4 memory T cells	CA2
0.0137885378125777	0.155890948765597	0.014	0.01	1	CD4 memory T cells	CLN6
0.0139165007291073	-0.33159	0.147	0.158	1	CD4 memory T cells	SERPINB9
0.0139197041785584	-0.289438	0.148	0.159	1	CD4 memory T cells	GNB1
0.013923338648777	0.453687499975093	0.017	0.012	1	CD4 memory T cells	CCDC86
0.0139806245120451	0.365709667954272	0.013	0.009	1	CD4 memory T cells	NAPB
0.0140327317952203	0.288921652449633	0.016	0.011	1	CD4 memory T cells	MSTO1
0.0142117601842561	-0.886475	0.008	0.012	1	CD4 memory T cells	ZNF257
0.0142120526794859	-0.401086	0.195	0.205	1	CD4 memory T cells	POLR2A
0.014221963469546	0.316582015066341	0.025	0.019	1	CD4 memory T cells	RBM27
0.0142309515506458	0.513848711852586	0.012	0.008	1	CD4 memory T cells	CMPK2
0.0143021399165957	0.133441575080799	0.038	0.03	1	CD4 memory T cells	TAF8
0.0143729969872754	-0.418159	0.104	0.115	1	CD4 memory T cells	HUWE1
0.0144585586855795	0.134074210456429	0.043	0.036	1	CD4 memory T cells	EXOSC5
0.0144819556079958	-0.769114	0.011	0.016	1	CD4 memory T cells	WDR91
0.0145265054801806	0.160375528932339	0.017	0.013	1	CD4 memory T cells	XKR8
0.0145326053854427	0.157074168633749	0.055	0.047	1	CD4 memory T cells	TMEM101
0.0146168525161068	0.207975580013341	0.04	0.033	1	CD4 memory T cells	POLL
0.0146593549155651	-0.358958	0.192	0.202	1	CD4 memory T cells	PRPF4B
0.01469078160919	0.120748426382628	0.062	0.053	1	CD4 memory T cells	GGCT
0.01474440921788	0.296074813735418	0.011	0.008	1	CD4 memory T cells	USP18
0.0147502759356577	-0.756936	0.007	0.011	1	CD4 memory T cells	TMCC3
0.0150110886472813	0.232830722486475	0.055	0.047	1	CD4 memory T cells	CEP63
0.0152219035055857	-0.306437	0.115	0.126	1	CD4 memory T cells	TM9SF3
0.015267393697804	-0.566849	0.023	0.029	1	CD4 memory T cells	SDC4
0.0152993367469404	-0.472015	0.045	0.053	1	CD4 memory T cells	GAB3
0.0153031585932207	0.267970195257611	0.025	0.019	1	CD4 memory T cells	CRIP2
0.0154981567442206	0.101177694624976	0.056	0.047	1	CD4 memory T cells	CUX1
0.0156766937828351	0.320002699933384	0.018	0.013	1	CD4 memory T cells	TCEANC2
0.0158334150825693	0.222705371252075	0.045	0.037	1	CD4 memory T cells	PMS2
0.0158357526441708	-0.180045	0.477	0.473	1	CD4 memory T cells	MBNL1
0.0159107100757198	-0.775605	0.013	0.017	1	CD4 memory T cells	LSMEM1
0.0159644573785857	0.130757736008258	0.045	0.037	1	CD4 memory T cells	CLN5
0.0159770396043589	0.116273975018541	0.038	0.031	1	CD4 memory T cells	KLF5
0.0161446936770667	0.156679711942642	0.061	0.052	1	CD4 memory T cells	MRPL2
0.0162023686650691	0.346434729944988	0.022	0.017	1	CD4 memory T cells	ADCK2
0.0162601624176485	-0.781494	0.01	0.014	1	CD4 memory T cells	SNAPC4
0.0162815788755985	0.103937064159572	0.048	0.04	1	CD4 memory T cells	RNASEH1
0.0162865499164451	0.228227936861217	0.019	0.014	1	CD4 memory T cells	ZC3HC1
0.0163198616230937	-0.362359	0.143	0.153	1	CD4 memory T cells	SETX
0.0163221298214206	0.113878034476249	0.037	0.03	1	CD4 memory T cells	APOPT1
0.016379084940087	-0.621358	0.052	0.061	1	CD4 memory T cells	HES4
0.016481019486486	0.134725970674805	0.049	0.041	1	CD4 memory T cells	RAD51C
0.0165042544910871	0.256391030842553	0.018	0.013	1	CD4 memory T cells	HHLA3
0.0165076272722502	0.123406431647406	0.084	0.074	1	CD4 memory T cells	SLC35C2
0.0165724899045088	-0.46175	0.048	0.057	1	CD4 memory T cells	SLC6A6
0.0166024968555582	-0.335793	0.081	0.091	1	CD4 memory T cells	EXOSC6
0.0166823748658286	-0.194031	0.079	0.09	1	CD4 memory T cells	METTL8
0.0167490152836739	-0.311665	0.13	0.141	1	CD4 memory T cells	CD84
0.0167606387015551	-0.411794	0.106	0.116	1	CD4 memory T cells	TNKS2
0.0169554617549053	0.125409090792758	0.053	0.045	1	CD4 memory T cells	PWWP2A
0.0170697129265827	0.410746210805129	0.014	0.01	1	CD4 memory T cells	ZFYVE26
0.0171843345249716	-0.343983	0.12	0.13	1	CD4 memory T cells	TRMT10C
0.0173275305253369	0.124477692462811	0.037	0.03	1	CD4 memory T cells	CEPT1
0.0173291574310463	-0.349376	0.11	0.121	1	CD4 memory T cells	MIS18BP1
0.017332547268414	-0.386033	0.054	0.062	1	CD4 memory T cells	ZBTB4
0.0173386902786394	0.296878753713639	0.027	0.021	1	CD4 memory T cells	MAGED1
0.0174395379446057	0.282528480064027	0.011	0.007	1	CD4 memory T cells	SUSD4
0.017569632762036	-0.607709	0.025	0.031	1	CD4 memory T cells	CHPF2
0.0175959330557574	-0.429193	0.117	0.128	1	CD4 memory T cells	MED29
0.0176390365551732	-0.36961	0.09	0.1	1	CD4 memory T cells	N4BP2
0.0176974902028805	-0.424545	0.056	0.064	1	CD4 memory T cells	SLC16A1
0.017714242641529	-0.305905	0.115	0.126	1	CD4 memory T cells	DNAJC21
0.0177640592304412	-0.246156	0.306	0.313	1	CD4 memory T cells	LUC7L3
0.0178006323524557	0.209334881175918	0.014	0.01	1	CD4 memory T cells	PLD6
0.017808697335808	-0.404524	0.101	0.111	1	CD4 memory T cells	ZNF217
0.0178741427024495	0.399544381897543	0.013	0.009	1	CD4 memory T cells	NBPF10
0.017881450948981	-0.125552	0.618	0.602	1	CD4 memory T cells	SUB1
0.0179276344441333	0.113905896014746	0.018	0.013	1	CD4 memory T cells	PIGN
0.0179326011206499	-0.324611	0.163	0.174	1	CD4 memory T cells	BRD4
0.0180932352617642	0.135714318068577	0.074	0.064	1	CD4 memory T cells	ECI2
0.0181807736884409	0.132291446639198	0.024	0.019	1	CD4 memory T cells	SPATS2
0.0182075905869267	0.146895798030496	0.047	0.039	1	CD4 memory T cells	MATK
0.0182146731456861	-1.07596	0.01	0.015	1	CD4 memory T cells	DENND3
0.0184218458867247	0.380686902884017	0.012	0.009	1	CD4 memory T cells	GPR55
0.0184421865786549	0.386484364119537	0.026	0.02	1	CD4 memory T cells	NAP1L5
0.0185589236352668	-0.453058	0.091	0.101	1	CD4 memory T cells	NAA50
0.0186111687022458	-0.764955	0.013	0.017	1	CD4 memory T cells	ZCCHC14
0.0186432572472429	0.178477097447371	0.026	0.02	1	CD4 memory T cells	CWF19L1
0.0186621170348494	0.134668815450819	0.021	0.016	1	CD4 memory T cells	ZNF230
0.0186892456973852	-0.95819	0.007	0.011	1	CD4 memory T cells	VDR
0.018815755701868	0.257441920875927	0.02	0.015	1	CD4 memory T cells	SPATC1L
0.0188205273622745	0.269366465944939	0.018	0.013	1	CD4 memory T cells	RNASEH2A
0.0188448829129393	-0.334616	0.021	0.027	1	CD4 memory T cells	OSBPL11
0.0188452174265088	0.106829221729569	0.135	0.123	1	CD4 memory T cells	CSNK2B
0.018861756577263	0.390535700428798	0.015	0.011	1	CD4 memory T cells	FAM229B
0.0189842605024067	-0.298455	0.067	0.076	1	CD4 memory T cells	EDEM1
0.0190215411101949	-0.386396	0.055	0.064	1	CD4 memory T cells	AKAP11
0.0191047072061433	0.136104675363941	0.052	0.043	1	CD4 memory T cells	RHNO1
0.0191446813895986	-0.412012	0.057	0.066	1	CD4 memory T cells	LIMA1
0.0191742143099218	-0.375668	0.083	0.093	1	CD4 memory T cells	HIPK2
0.0193007735699036	0.222705499253001	0.035	0.028	1	CD4 memory T cells	IFT52
0.0193260089999143	-0.238787	0.027	0.033	1	CD4 memory T cells	CXCL8
0.0194395125676778	-0.49553	0.006	0.01	1	CD4 memory T cells	CENPW
0.0195014703697612	0.162347822371309	0.086	0.076	1	CD4 memory T cells	TP53TG1
0.0195202546506975	0.345495330493673	0.015	0.011	1	CD4 memory T cells	PHF7
0.0195557227725054	0.180086541537065	0.021	0.016	1	CD4 memory T cells	COL6A3
0.0196867845649301	0.35108194369693	0.013	0.009	1	CD4 memory T cells	ZNF783
0.0197360156016038	-0.347264	0.067	0.076	1	CD4 memory T cells	TRAF3
0.0199012846387656	0.281973244011531	0.049	0.041	1	CD4 memory T cells	CYB561A3
0.0199567827327272	0.52505638118313	0.012	0.008	1	CD4 memory T cells	PTK2
0.020032530654772	0.20722276136883	0.03	0.024	1	CD4 memory T cells	RBSN
0.0200862201977349	-0.137119	0.538	0.532	1	CD4 memory T cells	NDUFS5
0.0202086166232768	0.132752438861993	0.033	0.027	1	CD4 memory T cells	PTRH2
0.0202926448335809	-0.222413	0.13	0.142	1	CD4 memory T cells	ISG20L2
0.0203266046595038	0.114182599153189	0.054	0.046	1	CD4 memory T cells	MAP3K11
0.0203285017599712	0.113663842925051	0.055	0.047	1	CD4 memory T cells	SIGMAR1
0.020338506802128	-0.264302	0.241	0.25	1	CD4 memory T cells	TGOLN2
0.0204183283039494	0.229628174762258	0.019	0.014	1	CD4 memory T cells	TMEM25
0.0205296625533077	-0.198999	0.086	0.097	1	CD4 memory T cells	EIF1AY
0.0206814993404915	0.103574722198899	0.095	0.084	1	CD4 memory T cells	CCDC28A
0.0207810325181956	0.138473764304405	0.079	0.069	1	CD4 memory T cells	APBB1
0.0208114880446106	-0.392105	0.037	0.044	1	CD4 memory T cells	TMED8
0.020916238856464	-0.269317	0.156	0.168	1	CD4 memory T cells	PTBP3
0.0210792779159088	0.326529816715509	0.021	0.016	1	CD4 memory T cells	MINPP1
0.0210799282515137	-0.617853	0.014	0.018	1	CD4 memory T cells	MTMR1
0.0210853229367017	-0.300967	0.184	0.195	1	CD4 memory T cells	LNPEP
0.0211368917028704	0.140045750259757	0.063	0.054	1	CD4 memory T cells	STAMBP
0.0211856187209019	0.261460864282291	0.011	0.007	1	CD4 memory T cells	MBTPS2
0.0212496890101895	-0.41625	0.066	0.075	1	CD4 memory T cells	GOLGA8A
0.0213629753704028	-0.454275	0.022	0.028	1	CD4 memory T cells	CEP97
0.0213973916340372	-0.358212	0.094	0.104	1	CD4 memory T cells	LPP
0.0214839452110504	-0.260004	0.162	0.172	1	CD4 memory T cells	COQ10B
0.0215186335674523	0.121748123280989	0.09	0.08	1	CD4 memory T cells	NOB1
0.0215330970037589	0.102198366714326	0.028	0.022	1	CD4 memory T cells	CBR4
0.0215865988754202	-0.430123	0.042	0.049	1	CD4 memory T cells	TBK1
0.0216070285944324	0.154627298450405	0.015	0.011	1	CD4 memory T cells	FAM227B
0.0218841238186483	-0.256859	0.176	0.187	1	CD4 memory T cells	ANXA5
0.0219432501508921	0.15731967166179	0.023	0.018	1	CD4 memory T cells	RAD51D
0.0220375298933422	0.107354877961243	0.044	0.036	1	CD4 memory T cells	PDE6D
0.0220699401448063	0.252908029317429	0.029	0.023	1	CD4 memory T cells	EPHA4
0.0220793939339467	-0.174521	0.028	0.035	1	CD4 memory T cells	KLF4
0.0222973452461784	-0.36837	0.082	0.091	1	CD4 memory T cells	GTPBP4
0.0223518346343372	-0.22954	0.338	0.344	1	CD4 memory T cells	RSRC2
0.0223527444887247	-0.473795	0.031	0.037	1	CD4 memory T cells	TMEM64
0.022376219131502	-0.679699	0.019	0.024	1	CD4 memory T cells	ENDOD1
0.0226670334270692	0.138157893374394	0.018	0.013	1	CD4 memory T cells	DNAJC18
0.0226707386329431	0.18579742419023	0.048	0.04	1	CD4 memory T cells	LINC01184
0.0228574313152968	0.156884543550735	0.072	0.063	1	CD4 memory T cells	NIT2
0.0229910690076277	-0.404494	0.085	0.095	1	CD4 memory T cells	ATP2A3
0.0230028806684921	0.285723732448663	0.014	0.01	1	CD4 memory T cells	PPP1R3F
0.0230648118794782	0.217013384925799	0.025	0.02	1	CD4 memory T cells	TMEM191C
0.0231369241624095	0.186164774701069	0.02	0.016	1	CD4 memory T cells	TATDN2
0.023153271201071	0.457570796488845	0.014	0.01	1	CD4 memory T cells	MKS1
0.0232925118966159	-0.59466	0.02	0.025	1	CD4 memory T cells	AGR2
0.0234957861652477	0.326870000195613	0.017	0.012	1	CD4 memory T cells	ZNF573
0.0236129487823172	-0.342387	0.108	0.118	1	CD4 memory T cells	CDC73
0.0238710647547957	-0.198704	0.358	0.365	1	CD4 memory T cells	TRA2B
0.0238938136599479	0.249330440147474	0.022	0.017	1	CD4 memory T cells	PCCB
0.0239022191237218	0.170783093440753	0.031	0.025	1	CD4 memory T cells	CRYZ
0.0239421572017399	-0.446289	0.052	0.06	1	CD4 memory T cells	ITCH
0.0239494107760363	-0.374337	0.111	0.12	1	CD4 memory T cells	LMO4
0.0240058613907631	0.116152162867747	0.016	0.012	1	CD4 memory T cells	ZNF623
0.02420961193719	-0.296771	0.155	0.165	1	CD4 memory T cells	CLINT1
0.0243307253783016	-0.453259	0.021	0.026	1	CD4 memory T cells	LTB4R
0.0243489289146801	-0.561419	0.056	0.064	1	CD4 memory T cells	RRBP1
0.0244719428992414	0.112709635073654	0.014	0.01	1	CD4 memory T cells	LNX2
0.0245145889928339	0.117512791426889	0.033	0.027	1	CD4 memory T cells	ZNF574
0.0245335621028547	0.307493172174538	0.029	0.024	1	CD4 memory T cells	GNPDA2
0.0245644087683682	0.214574610801522	0.019	0.015	1	CD4 memory T cells	CEP41
0.0246366727130625	0.254516776845969	0.029	0.024	1	CD4 memory T cells	VAT1
0.0246486276302116	0.152532141263047	0.026	0.021	1	CD4 memory T cells	TRIM35
0.0247954222888402	0.14917298084416	0.038	0.032	1	CD4 memory T cells	SERTAD3
0.0248072587489916	-0.389804	0.019	0.025	1	CD4 memory T cells	CYTH3
0.0248291304493776	-0.296288	0.193	0.202	1	CD4 memory T cells	CEBPB
0.0248825910467404	-0.23149	0.226	0.236	1	CD4 memory T cells	YWHAE
0.0248900393008143	-0.615363	0.025	0.03	1	CD4 memory T cells	TFE3
0.0249181838718527	-0.619496	0.039	0.046	1	CD4 memory T cells	KAT2B
0.0250155417059295	-0.381386	0.076	0.085	1	CD4 memory T cells	PTCD3
0.0250426581400497	-0.429357	0.034	0.04	1	CD4 memory T cells	MFSD14B
0.0250899575314462	0.20513432919001	0.017	0.013	1	CD4 memory T cells	ITPK1
0.0251181415749265	-0.458494	0.021	0.026	1	CD4 memory T cells	PHF2
0.0251834909836702	-0.271261	0.245	0.254	1	CD4 memory T cells	CYTH1
0.0252656120442533	-0.479586	0.023	0.028	1	CD4 memory T cells	SLC7A1
0.0253025137623134	-0.220361	0.285	0.293	1	CD4 memory T cells	ADGRE5
0.0253197518063161	0.105322207005519	0.025	0.02	1	CD4 memory T cells	METTL2A
0.0253486708533224	0.143373788261944	0.038	0.032	1	CD4 memory T cells	ODF2
0.0253614306794464	0.166175949663302	0.023	0.018	1	CD4 memory T cells	ZNF677
0.0253953170292899	-0.544475	0.029	0.035	1	CD4 memory T cells	ARHGAP10
0.0254248489162141	0.260043096062391	0.04	0.033	1	CD4 memory T cells	PLEKHB1
0.0254617989022854	-0.626105	0.025	0.031	1	CD4 memory T cells	KLHL15
0.0254624146663861	0.284852332765785	0.031	0.025	1	CD4 memory T cells	ULBP2
0.0257092712646428	-0.383853	0.026	0.032	1	CD4 memory T cells	KLHL21
0.0257663774309993	0.217010361465087	0.037	0.031	1	CD4 memory T cells	SLC25A25
0.0257985066041914	-0.159276	0.099	0.088	1	CD4 memory T cells	DNM2
0.0258250828635776	0.216862453039527	0.034	0.028	1	CD4 memory T cells	MED25
0.0259906143867906	-0.145399	0.506	0.503	1	CD4 memory T cells	RGCC
0.0260002528583336	0.183813155642058	0.048	0.041	1	CD4 memory T cells	SLC41A3
0.0260148211459466	0.11777336477245	0.056	0.048	1	CD4 memory T cells	DCTPP1
0.0260619855022138	0.246306789258396	0.012	0.008	1	CD4 memory T cells	NBPF9
0.0260869153298185	0.220726000741341	0.037	0.031	1	CD4 memory T cells	RCL1
0.0261835603652507	0.133923358427214	0.041	0.035	1	CD4 memory T cells	PCMTD2
0.0262198039151389	0.129291384782281	0.034	0.028	1	CD4 memory T cells	WARS
0.0262927044369939	0.468271667124116	0.021	0.016	1	CD4 memory T cells	HRH2
0.0263796938751889	0.150606122833477	0.032	0.026	1	CD4 memory T cells	DYRK4
0.0264156063819728	-0.44205	0.048	0.055	1	CD4 memory T cells	LRRC75A
0.0265526152687357	-0.310669	0.067	0.075	1	CD4 memory T cells	UAP1
0.0265890850636995	-0.228615	0.199	0.21	1	CD4 memory T cells	MOB1A
0.0267557544446416	-0.265653	0.15	0.16	1	CD4 memory T cells	VPS37B
0.0267730952974712	-0.258318	0.073	0.082	1	CD4 memory T cells	GABPB1
0.0267865330292056	0.101788330077885	0.098	0.088	1	CD4 memory T cells	PEF1
0.0268060280396856	-0.934733	0.025	0.03	1	CD4 memory T cells	GZMB
0.0268367335076207	-0.234959	0.278	0.286	1	CD4 memory T cells	BAZ1A
0.0268554574304494	0.204524031095017	0.013	0.01	1	CD4 memory T cells	DDX28
0.0268607650466396	0.210180731576186	0.034	0.027	1	CD4 memory T cells	SNN
0.0270262568129703	0.15230163948615	0.029	0.023	1	CD4 memory T cells	DGKH
0.0271184220706773	-0.220673	0.316	0.32	1	CD4 memory T cells	SLC38A1
0.0271478658961298	0.112629345617554	0.013	0.01	1	CD4 memory T cells	FUZ
0.0273871516218334	-0.289177	0.147	0.157	1	CD4 memory T cells	MLLT6
0.0274129815697853	-0.327712	0.159	0.169	1	CD4 memory T cells	OGT
0.0274243612480644	0.218612822898691	0.022	0.017	1	CD4 memory T cells	PECR
0.0274280532707505	-0.838105	0.008	0.012	1	CD4 memory T cells	TNFRSF9
0.0274384756963202	0.112629034108603	0.051	0.043	1	CD4 memory T cells	GGA2
0.0274725966218593	0.274560867210156	0.023	0.018	1	CD4 memory T cells	RWDD3
0.0274997787411012	-0.96132	0.008	0.012	1	CD4 memory T cells	STK11IP
0.0275819621938658	0.195727595444553	0.027	0.021	1	CD4 memory T cells	FRAT1
0.0275843048858942	-0.507846	0.022	0.028	1	CD4 memory T cells	TFCP2
0.0277073246208959	-0.100426	0.045	0.037	1	CD4 memory T cells	TTC5
0.0278279102022108	-0.490767	0.02	0.025	1	CD4 memory T cells	ULK1
0.0279594353407683	-0.651792	0.02	0.025	1	CD4 memory T cells	LCN2
0.0279783891209582	0.484464649271171	0.017	0.013	1	CD4 memory T cells	GBE1
0.0280402598580393	-0.482115	0.016	0.02	1	CD4 memory T cells	TMEM200A
0.0282360452681941	-0.227773	0.37	0.371	1	CD4 memory T cells	PRPF38B
0.0283503950035742	-0.267552	0.224	0.234	1	CD4 memory T cells	RBPJ
0.0283521658333345	0.308025373927095	0.015	0.011	1	CD4 memory T cells	LIN7B
0.0285051984753463	0.153023144850091	0.023	0.018	1	CD4 memory T cells	UTP15
0.0286446485340195	0.445852827739875	0.014	0.01	1	CD4 memory T cells	ZMYM6
0.0287522690997777	-0.696533	0.011	0.014	1	CD4 memory T cells	BRPF3
0.0289041515603668	0.160783875845219	0.025	0.02	1	CD4 memory T cells	TUBGCP4
0.0289818548961215	-0.426221	0.075	0.083	1	CD4 memory T cells	ACOT13
0.0289917852630371	0.127184182429674	0.041	0.034	1	CD4 memory T cells	PDK1
0.0290084182775703	-0.333416	0.098	0.107	1	CD4 memory T cells	ARRDC3
0.0290417089597965	0.271622267521465	0.024	0.019	1	CD4 memory T cells	WDR53
0.0290469942762007	-0.116609	0.245	0.226	1	CD4 memory T cells	PLK3
0.0290972956149811	-0.442464	0.022	0.027	1	CD4 memory T cells	FBXO45
0.029113102421902	0.161836301714064	0.011	0.008	1	CD4 memory T cells	MEST
0.0291987080453197	-0.455817	0.032	0.038	1	CD4 memory T cells	CLASP1
0.029227734581037	0.460597600186255	0.015	0.011	1	CD4 memory T cells	ANK1
0.0292679566979311	-0.34425	0.145	0.155	1	CD4 memory T cells	USP8
0.0292822145709779	-0.336665	0.144	0.153	1	CD4 memory T cells	CPNE1
0.0293254361799975	0.325816349275334	0.013	0.009	1	CD4 memory T cells	L3HYPDH
0.0294320431289952	0.215439139035823	0.013	0.009	1	CD4 memory T cells	ZNF519
0.0294608472541338	0.148037881615252	0.046	0.039	1	CD4 memory T cells	SGTA
0.0294744334681363	-0.467011	0.035	0.042	1	CD4 memory T cells	EZH2
0.0295073535076456	-0.307559	0.121	0.131	1	CD4 memory T cells	POLR2B
0.0298396137650366	0.123451265448341	0.034	0.028	1	CD4 memory T cells	SLC25A4
0.0298477881869652	0.171502413013997	0.022	0.018	1	CD4 memory T cells	PECAM1
0.0299164468987582	-0.492253	0.028	0.034	1	CD4 memory T cells	TGFBR1
0.0299598058582544	-0.140046	0.021	0.016	1	CD4 memory T cells	SLC11A2
0.029961461773163	-0.386238	0.021	0.026	1	CD4 memory T cells	ZNF736
0.0299825580239589	0.106629850196354	0.022	0.017	1	CD4 memory T cells	CARF
0.0300404150380873	-0.380755	0.11	0.119	1	CD4 memory T cells	ANKRD28
0.0301226823352504	-0.360276	0.035	0.042	1	CD4 memory T cells	FEM1A
0.0301748371608566	0.123027665235541	0.041	0.034	1	CD4 memory T cells	CORO7
0.0303749421708475	0.471489547472028	0.012	0.009	1	CD4 memory T cells	ACVR2A
0.0304211325312945	-0.405383	0.028	0.034	1	CD4 memory T cells	KLHL42
0.030432695780223	-0.152366	0.046	0.039	1	CD4 memory T cells	CNOT3
0.0306036842457987	0.29008200653235	0.014	0.01	1	CD4 memory T cells	ADM
0.0306477490537131	0.399895067166424	0.016	0.012	1	CD4 memory T cells	COL6A2
0.0307069360141261	-0.420866	0.033	0.04	1	CD4 memory T cells	SNX19
0.0307099332396841	-0.276126	0.191	0.2	1	CD4 memory T cells	BOD1L1
0.0308717563176561	0.141800801044799	0.032	0.026	1	CD4 memory T cells	TRIM21
0.0309366149037541	-0.400674	0.023	0.028	1	CD4 memory T cells	PRDM4
0.031114585991624	0.467848198869931	0.019	0.015	1	CD4 memory T cells	IRF2BP1
0.0311734393567691	-0.355185	0.038	0.045	1	CD4 memory T cells	GPR82
0.0312944899942548	-0.123389	0.101	0.09	1	CD4 memory T cells	CREBZF
0.0314538150332629	0.24920890700399	0.017	0.013	1	CD4 memory T cells	USP21
0.0314716983298034	0.2088306526282	0.013	0.01	1	CD4 memory T cells	IFIT1
0.0315196128269533	0.333904299616298	0.011	0.008	1	CD4 memory T cells	CD274
0.031537259177131	-0.381814	0.048	0.056	1	CD4 memory T cells	RASSF2
0.0315411492295776	-0.328765	0.101	0.11	1	CD4 memory T cells	ARHGEF6
0.0315696677799771	-0.2222	0.265	0.273	1	CD4 memory T cells	ARID5A
0.0316465346734949	0.221599788366716	0.018	0.014	1	CD4 memory T cells	TRMT12
0.0316726211984037	0.144463221272129	0.034	0.028	1	CD4 memory T cells	ERCC4
0.0317034696182599	0.103787691695417	0.027	0.022	1	CD4 memory T cells	RABL3
0.0317336906608272	-0.458942	0.04	0.046	1	CD4 memory T cells	PDZD8
0.0317357048190548	0.201375579223058	0.025	0.02	1	CD4 memory T cells	BBS7
0.0317783723570176	-0.346685	0.062	0.07	1	CD4 memory T cells	ACBD3
0.0318923796165089	-0.263412	0.231	0.239	1	CD4 memory T cells	YY1
0.0319887296758802	-0.30883	0.119	0.129	1	CD4 memory T cells	PNPLA8
0.0320334073180693	-0.329055	0.092	0.101	1	CD4 memory T cells	CFAP20
0.0321570852268894	-0.198986	0.283	0.292	1	CD4 memory T cells	CAPZA1
0.0322220860860601	0.139808290712236	0.023	0.018	1	CD4 memory T cells	ZNHIT2
0.0324177931662994	0.135431586088115	0.051	0.043	1	CD4 memory T cells	MARS
0.0325178918371361	-0.251755	0.15	0.16	1	CD4 memory T cells	STT3B
0.0325680184604439	-0.175417	0.558	0.545	1	CD4 memory T cells	CD44
0.0325940348982584	0.139510532858325	0.017	0.013	1	CD4 memory T cells	NLE1
0.0327062318609047	-0.525368	0.054	0.062	1	CD4 memory T cells	YTHDF3
0.0327734314533917	0.110178749315856	0.047	0.04	1	CD4 memory T cells	FBXO22
0.0327901105319686	-0.7037	0.009	0.012	1	CD4 memory T cells	RAB20
0.0327939280589454	-0.137279	0.55	0.536	1	CD4 memory T cells	UBE2D3
0.0328584251770262	-0.790471	0.011	0.015	1	CD4 memory T cells	CLDN3
0.0328636859655482	-0.184073	0.168	0.179	1	CD4 memory T cells	COX20
0.0328888331699038	-0.25193	0.323	0.327	1	CD4 memory T cells	YME1L1
0.0329093726582033	0.105540255147391	0.039	0.033	1	CD4 memory T cells	DEXI
0.0329119274359609	-0.317093	0.043	0.05	1	CD4 memory T cells	FAM76A
0.0329472464590937	-0.378046	0.069	0.078	1	CD4 memory T cells	CAMK2D
0.0329937608742373	0.132904500567844	0.03	0.024	1	CD4 memory T cells	NOP2
0.0330019034480748	0.101129568627399	0.052	0.045	1	CD4 memory T cells	ZDHHC24
0.0331643992398709	-0.272316	0.231	0.239	1	CD4 memory T cells	TLN1
0.033231604503977	-0.34282	0.075	0.084	1	CD4 memory T cells	MED19
0.03328162619327	-0.382998	0.058	0.066	1	CD4 memory T cells	VCPIP1
0.0333274925672163	-0.38342	0.049	0.056	1	CD4 memory T cells	PELP1
0.033364310200794	0.35797096129855	0.016	0.012	1	CD4 memory T cells	HLA-DQA2
0.0334542189078798	-0.227792	0.275	0.282	1	CD4 memory T cells	JMJD1C
0.0335790886724441	0.144421267704264	0.051	0.044	1	CD4 memory T cells	RPP38
0.0336363296208866	-0.491147	0.052	0.059	1	CD4 memory T cells	SPPL3
0.0336754653441816	-0.709025	0.014	0.018	1	CD4 memory T cells	CHSY1
0.0336844495316257	-0.475829	0.078	0.086	1	CD4 memory T cells	SCAPER
0.033709249760862	-0.317707	0.253	0.257	1	CD4 memory T cells	SLC38A2
0.0339876879955236	-0.602607	0.02	0.025	1	CD4 memory T cells	C2CD3
0.0341238561244317	0.273847329358988	0.029	0.023	1	CD4 memory T cells	CLN3
0.0341453140039528	-0.130252	0.148	0.134	1	CD4 memory T cells	ASXL1
0.0342005257369239	0.352897314936524	0.011	0.008	1	CD4 memory T cells	DGKQ
0.0342441315823418	-0.492727	0.01	0.014	1	CD4 memory T cells	RNF144B
0.0342561379051428	0.396291923187687	0.011	0.008	1	CD4 memory T cells	XKR6
0.0343433586636394	0.122983709359874	0.049	0.042	1	CD4 memory T cells	SPTLC1
0.0343813482653519	0.128327427972068	0.066	0.058	1	CD4 memory T cells	PRCP
0.0344186815537136	0.140562259932859	0.023	0.018	1	CD4 memory T cells	KCTD17
0.0345970885380034	-0.613588	0.008	0.012	1	CD4 memory T cells	PLCE1
0.0346023630853843	0.419507007279456	0.014	0.01	1	CD4 memory T cells	SLC16A10
0.0346553736951447	0.115907052774088	0.059	0.051	1	CD4 memory T cells	ADPRHL2
0.0347229831775745	0.209538873278792	0.046	0.039	1	CD4 memory T cells	TMEM216
0.0347770937751274	0.322098514013913	0.022	0.017	1	CD4 memory T cells	IDH1
0.0348147902894691	-0.453925	0.011	0.014	1	CD4 memory T cells	PTCD1
0.0348928702653356	-0.30961	0.053	0.061	1	CD4 memory T cells	TUBD1
0.034932415237752	0.242639401491474	0.023	0.018	1	CD4 memory T cells	PEX14
0.0349692045611925	0.113304874856346	0.042	0.035	1	CD4 memory T cells	IL10RB
0.0350089860818838	-0.263493	0.07	0.079	1	CD4 memory T cells	OTULIN
0.0354144381409567	-0.516304	0.037	0.043	1	CD4 memory T cells	STRN3
0.0354499752944888	0.153859544575477	0.013	0.009	1	CD4 memory T cells	TBC1D32
0.0354864174536798	-0.103079	0.035	0.029	1	CD4 memory T cells	MRPL35
0.0355463104068292	-0.454406	0.026	0.031	1	CD4 memory T cells	MAST3
0.0355626051444441	0.20847440222946	0.025	0.02	1	CD4 memory T cells	ZNF557
0.0356287290521376	-0.360399	0.091	0.1	1	CD4 memory T cells	ERO1A
0.0356498246351218	0.260623546067462	0.033	0.027	1	CD4 memory T cells	PPP1R8
0.0360225327221185	0.132718658858116	0.019	0.015	1	CD4 memory T cells	EIF4ENIF1
0.0360277596162579	0.39217348188999	0.021	0.016	1	CD4 memory T cells	GGACT
0.0360906200064336	-0.388329	0.029	0.035	1	CD4 memory T cells	NF2
0.0360998963125633	0.236964748264259	0.021	0.016	1	CD4 memory T cells	PM20D2
0.036160562156768	0.10562676400955	0.063	0.055	1	CD4 memory T cells	RPL26L1
0.0362223198327315	0.185592182348919	0.038	0.032	1	CD4 memory T cells	BDH2
0.0363003046045913	-0.292591	0.135	0.145	1	CD4 memory T cells	UBE2K
0.0363391861949967	0.225670375163622	0.019	0.014	1	CD4 memory T cells	LIPT1
0.0363531595846311	-0.335437	0.112	0.121	1	CD4 memory T cells	MAP3K4
0.0364607430139603	-0.300306	0.125	0.135	1	CD4 memory T cells	ITGAL
0.0366603785563058	-0.50465	0.015	0.019	1	CD4 memory T cells	ZSWIM4
0.0367982801332534	-0.84947	0.007	0.01	1	CD4 memory T cells	FANCB
0.0370001953861622	-0.395284	0.074	0.082	1	CD4 memory T cells	ARID2
0.0370035417570212	0.175722926568127	0.03	0.025	1	CD4 memory T cells	GOSR2
0.0371274884588642	0.157140786414795	0.06	0.052	1	CD4 memory T cells	SLC25A1
0.0376790396959271	-0.417569	0.056	0.064	1	CD4 memory T cells	DLG1
0.0377031359483303	0.129475118148904	0.034	0.028	1	CD4 memory T cells	CDADC1
0.0380071735581374	-0.263354	0.124	0.134	1	CD4 memory T cells	UHMK1
0.0380716831956669	-0.369643	0.027	0.033	1	CD4 memory T cells	AMPD2
0.0380718284121019	-0.452624	0.022	0.027	1	CD4 memory T cells	KIF16B
0.0381728200790353	-0.415317	0.066	0.073	1	CD4 memory T cells	SMURF2
0.0382155898594491	-0.30665	0.212	0.219	1	CD4 memory T cells	RSBN1
0.0384666831462135	-0.348234	0.084	0.093	1	CD4 memory T cells	NCOA4
0.0384907140846304	0.1597258866222	0.02	0.015	1	CD4 memory T cells	CFH
0.0385510763509399	0.131965001134061	0.02	0.015	1	CD4 memory T cells	ARMC7
0.0386134716323424	-0.409348	0.059	0.066	1	CD4 memory T cells	MIAT
0.0387517140099698	-0.309295	0.007	0.01	1	CD4 memory T cells	ANKDD1A
0.038935959508515	-0.198233	0.445	0.442	1	CD4 memory T cells	HSPA5
0.0389524662505507	0.337865497122467	0.011	0.008	1	CD4 memory T cells	SCLY
0.0390118953535515	-0.328921	0.076	0.084	1	CD4 memory T cells	GAPVD1
0.0390157580366017	-0.500447	0.051	0.057	1	CD4 memory T cells	PPTC7
0.0390412238541415	0.183298700384023	0.03	0.025	1	CD4 memory T cells	TSFM
0.0394175908046708	-0.524874	0.031	0.036	1	CD4 memory T cells	PITPNA
0.039605588417937	-0.259603	0.125	0.134	1	CD4 memory T cells	RNF138
0.0396884782015802	-0.437805	0.016	0.02	1	CD4 memory T cells	PLXDC1
0.0396987936197133	0.389292556226073	0.013	0.009	1	CD4 memory T cells	JAKMIP1
0.0397301856616067	-0.390677	0.044	0.051	1	CD4 memory T cells	CEP164
0.0398410295595867	-0.588091	0.009	0.012	1	CD4 memory T cells	TMEM88
0.0398660243890264	-0.447988	0.041	0.047	1	CD4 memory T cells	TXLNA
0.0399250403654453	0.236083304435976	0.032	0.027	1	CD4 memory T cells	DHRS12
0.0399553730146207	0.642188955995214	0.01	0.007	1	CD4 memory T cells	SLC25A23
0.040183732809336	-0.546848	0.011	0.014	1	CD4 memory T cells	ZKSCAN5
0.0404273530473333	0.115172312900031	0.072	0.064	1	CD4 memory T cells	FAM173A
0.0406222667387438	0.124805160695669	0.027	0.022	1	CD4 memory T cells	ZNF263
0.0409077342422662	0.241710157118542	0.025	0.02	1	CD4 memory T cells	TMEM260
0.0410337607161091	0.501428162471828	0.01	0.007	1	CD4 memory T cells	ZNF564
0.0410412138755039	0.238323777931671	0.017	0.013	1	CD4 memory T cells	ATG9B
0.0410991071417127	0.172816387441666	0.028	0.023	1	CD4 memory T cells	EXOSC4
0.041186664845866	-0.620591	0.02	0.024	1	CD4 memory T cells	ATN1
0.0411940364188998	0.151143464293572	0.03	0.025	1	CD4 memory T cells	KIAA0391
0.0413048529501745	0.107701656316924	0.042	0.035	1	CD4 memory T cells	SMIM8
0.0416024590703008	-0.155801	0.256	0.266	1	CD4 memory T cells	OSBPL8
0.0416317694284375	0.456423236104335	0.012	0.008	1	CD4 memory T cells	DCAF4
0.0417958878656947	-0.110996	0.667	0.64	1	CD4 memory T cells	SKP1
0.0419362219181119	-0.235322	0.326	0.33	1	CD4 memory T cells	TPR
0.0419401453289313	-0.255616	0.101	0.11	1	CD4 memory T cells	TBC1D15
0.0419517499555415	-0.583518	0.017	0.022	1	CD4 memory T cells	MIER3
0.0422935719602241	-0.395235	0.012	0.016	1	CD4 memory T cells	MCC
0.0423172393382073	0.215560951183593	0.023	0.018	1	CD4 memory T cells	CRADD
0.0424469667933621	-0.241382	0.093	0.102	1	CD4 memory T cells	CREBBP
0.0427052670685397	0.132537260277024	0.056	0.048	1	CD4 memory T cells	VRK1
0.042735949120006	-0.161096	0.167	0.152	1	CD4 memory T cells	PRPF8
0.042873633948885	-0.261261	0.096	0.105	1	CD4 memory T cells	TSPAN5
0.0429625610117404	0.244191791788198	0.018	0.014	1	CD4 memory T cells	SLC38A5
0.0431007516997294	0.166147474954053	0.011	0.008	1	CD4 memory T cells	XYLT2
0.0431875861947058	-0.271489	0.19	0.199	1	CD4 memory T cells	TLK1
0.0433447833099816	-0.733697	0.008	0.011	1	CD4 memory T cells	TAGLN
0.0436128131524073	0.143597793579576	0.03	0.025	1	CD4 memory T cells	H6PD
0.0436604306666731	-0.429638	0.073	0.081	1	CD4 memory T cells	ADAM19
0.0442059897299241	0.103017294528252	0.057	0.05	1	CD4 memory T cells	SLC4A1AP
0.0442533969024537	-0.357694	0.045	0.051	1	CD4 memory T cells	UPF1
0.0443909053343659	0.25340001885137	0.01	0.007	1	CD4 memory T cells	AXIN2
0.0444042627351855	-0.17948	0.155	0.166	1	CD4 memory T cells	MTHFD2
0.044609510595704	-0.292431	0.097	0.106	1	CD4 memory T cells	MFAP1
0.0447080151663395	0.169747916914222	0.031	0.026	1	CD4 memory T cells	PPP2R5D
0.0447458301738939	0.109176970592907	0.016	0.012	1	CD4 memory T cells	TRIM16
0.044770024342568	0.130336807430019	0.054	0.047	1	CD4 memory T cells	ITPRIP
0.0448881298055192	-0.56486	0.016	0.02	1	CD4 memory T cells	ZNF814
0.044891025727254	0.317129510664298	0.024	0.019	1	CD4 memory T cells	MRPL30
0.0448961118889797	0.185473597279202	0.012	0.009	1	CD4 memory T cells	POLR3B
0.045005768770918	-0.223353	0.316	0.322	1	CD4 memory T cells	UBXN4
0.0450447485040149	0.141395357250786	0.018	0.014	1	CD4 memory T cells	ARL17A
0.0451623269227186	0.187215424535872	0.028	0.023	1	CD4 memory T cells	PUS1
0.0451694237718466	-0.625702	0.007	0.01	1	CD4 memory T cells	EME2
0.0451994630896913	-0.104344	0.02	0.016	1	CD4 memory T cells	AMPD3
0.0452380370548991	-0.156598	0.537	0.523	1	CD4 memory T cells	SPOCK2
0.0453160164549786	0.16791595287067	0.019	0.015	1	CD4 memory T cells	TMEM191B
0.0455069832697872	-0.25257	0.302	0.307	1	CD4 memory T cells	AKAP9
0.0455127592670755	-0.241682	0.25	0.258	1	CD4 memory T cells	MRFAP1
0.0456433603968387	0.299740355619102	0.016	0.012	1	CD4 memory T cells	EID2B
0.0457663794420532	0.105779199263166	0.038	0.032	1	CD4 memory T cells	SLC35E2B
0.0458940946262494	0.165835782592386	0.036	0.03	1	CD4 memory T cells	TMEM168
0.0461071756042137	0.201477694455845	0.037	0.031	1	CD4 memory T cells	ZFP62
0.0463966412013862	-0.523326	0.036	0.042	1	CD4 memory T cells	MYO9A
0.0464218346276596	-0.221212	0.035	0.029	1	CD4 memory T cells	HS3ST3B1
0.0464992124518874	0.313588114073425	0.027	0.022	1	CD4 memory T cells	PRKAB1
0.0464992333965258	0.154250050130186	0.04	0.034	1	CD4 memory T cells	GTPBP3
0.0465603961347181	0.19119698924311	0.023	0.019	1	CD4 memory T cells	MORC2
0.0465742221776509	-0.196982	0.276	0.283	1	CD4 memory T cells	EIF3A
0.0465916001833603	0.141965278431926	0.031	0.025	1	CD4 memory T cells	CHKB
0.0467598193614192	-0.33662	0.104	0.112	1	CD4 memory T cells	EFCAB14
0.0468036143452452	0.242095779092786	0.016	0.012	1	CD4 memory T cells	NCKAP5L
0.0470322660744934	-0.447903	0.045	0.052	1	CD4 memory T cells	IL21R
0.0471156140617951	0.160635	0.021	0.017	1	CD4 memory T cells	UBOX5
0.0471212964607652	0.244464763189117	0.021	0.017	1	CD4 memory T cells	SLC39A13
0.0471949760323948	-0.140571	0.526	0.518	1	CD4 memory T cells	CIB1
0.0472757806777771	0.127639560676638	0.039	0.033	1	CD4 memory T cells	FAM98B
0.0475224703024445	0.259888110646696	0.014	0.011	1	CD4 memory T cells	DNAJC25
0.0475780165969318	-0.314857	0.044	0.05	1	CD4 memory T cells	RXRB
0.0476159982716267	-0.270722	0.086	0.094	1	CD4 memory T cells	UBE2R2
0.0477644472050561	0.109477285957538	0.033	0.028	1	CD4 memory T cells	PGAP2
0.0478170829117134	-0.336798	0.076	0.083	1	CD4 memory T cells	MAPKAPK2
0.0481112580841677	0.208576643807007	0.025	0.02	1	CD4 memory T cells	NET1
0.0481401880463167	0.413207408386019	0.02	0.016	1	CD4 memory T cells	EEPD1
0.0481562588590932	-0.10005	0.023	0.019	1	CD4 memory T cells	TOM1L2
0.0482066921071405	-0.193397	0.408	0.405	1	CD4 memory T cells	MTDH
0.0482788691200923	-0.370391	0.125	0.134	1	CD4 memory T cells	SYNE1
0.0484270208135293	-0.343112	0.099	0.107	1	CD4 memory T cells	TAOK1
0.0484476570191096	-0.455995	0.074	0.082	1	CD4 memory T cells	ZZEF1
0.0485646591916523	0.51572668296641	0.01	0.007	1	CD4 memory T cells	ZSCAN5A
0.0487423014984787	-0.672908	0.018	0.023	1	CD4 memory T cells	SLC1A4
0.0487734022757982	-0.264107	0.28	0.285	1	CD4 memory T cells	CFLAR
0.0489535960418044	0.500817152063811	0.01	0.007	1	CD4 memory T cells	TMEM143
0.0490224418146913	-0.336819	0.028	0.034	1	CD4 memory T cells	PKNOX1
0.0490473934510896	-0.11858	0.098	0.088	1	CD4 memory T cells	NLRC5
0.0491555290325507	-0.451825	0.047	0.054	1	CD4 memory T cells	IPO9
0.049272080205206	0.179303437003704	0.013	0.009	1	CD4 memory T cells	ZSCAN30
0.049282962263908	-0.31885	0.064	0.071	1	CD4 memory T cells	MARK2
0.0493014847413373	0.282005730130162	0.018	0.014	1	CD4 memory T cells	MPP5
0.0493463702789421	-0.722414	0.013	0.017	1	CD4 memory T cells	ACER3
0.0494067124026783	-0.117877	0.061	0.054	1	CD4 memory T cells	PDXK
0.0495875700571123	0.227932628897934	0.012	0.009	1	CD4 memory T cells	SLC43A3
0.0496111584287801	0.112344487137004	0.024	0.02	1	CD4 memory T cells	KLHL22
0.0497595595246259	-0.449897	0.061	0.068	1	CD4 memory T cells	MYSM1
0.0500986332190881	-0.109542	0.086	0.077	1	CD4 memory T cells	UBE2Q2
0.0502294393720752	-0.359609	0.088	0.097	1	CD4 memory T cells	ZEB1
0.0502296401503008	-0.507221	0.031	0.037	1	CD4 memory T cells	HMGCR
0.050259822832305	0.145044632197402	0.043	0.037	1	CD4 memory T cells	ATP6V1B2
0.0503061324983205	-0.227165	0.539	0.522	1	CD4 memory T cells	SLC2A3
0.0505047643423914	-0.184402	0.048	0.041	1	CD4 memory T cells	GRASP
0.0505798975352854	-0.165252	0.299	0.306	1	CD4 memory T cells	EIF4A3
0.0506420503030488	0.175849708353614	0.025	0.02	1	CD4 memory T cells	GPATCH1
0.0506462591871479	-0.347706	0.062	0.07	1	CD4 memory T cells	STAM
0.0507431343686903	0.149691275380512	0.057	0.05	1	CD4 memory T cells	RUVBL1
0.0510172646842577	-0.171099	0.224	0.233	1	CD4 memory T cells	EVI2B
0.0510178900850929	-0.366007	0.06	0.067	1	CD4 memory T cells	CEP290
0.0510260556125384	-0.426414	0.009	0.012	1	CD4 memory T cells	TTC38
0.0512157709586643	-0.484795	0.037	0.043	1	CD4 memory T cells	ROCK2
0.0513340631954114	0.197829256991774	0.019	0.015	1	CD4 memory T cells	MBNL3
0.051602046029968	0.106562328049902	0.065	0.058	1	CD4 memory T cells	LYRM4
0.0516393195430901	-0.327193	0.089	0.097	1	CD4 memory T cells	VPS13A
0.0517567121012211	0.202056811726441	0.031	0.025	1	CD4 memory T cells	GALK1
0.0519133686153014	0.204708991605885	0.02	0.016	1	CD4 memory T cells	TCAIM
0.0521213196713289	-0.310179	0.188	0.196	1	CD4 memory T cells	RASAL3
0.0525659140749769	0.169523445722727	0.012	0.009	1	CD4 memory T cells	TMEM97
0.0526033868279697	-0.190782	0.255	0.263	1	CD4 memory T cells	EPB41
0.0529953381090701	-0.694206	0.012	0.015	1	CD4 memory T cells	SPATA5L1
0.0529960820387904	0.111686480350874	0.013	0.009	1	CD4 memory T cells	ZNF468
0.0531345440328066	-0.246336	0.017	0.022	1	CD4 memory T cells	DLAT
0.0532966871575361	-0.833437	0.014	0.018	1	CD4 memory T cells	THBS1
0.0534394501510905	-0.460298	0.031	0.036	1	CD4 memory T cells	PIK3CB
0.0534432282893304	0.182013042127264	0.028	0.023	1	CD4 memory T cells	RMND5B
0.0535602368249173	-0.580729	0.027	0.032	1	CD4 memory T cells	SLC35D1
0.0536430200245489	-0.325585	0.085	0.093	1	CD4 memory T cells	NR1D2
0.0541417740799562	0.176425279606398	0.017	0.013	1	CD4 memory T cells	COPRS
0.0542331496035446	0.14876089216633	0.038	0.032	1	CD4 memory T cells	DUS3L
0.054568252107521	-0.375509	0.148	0.156	1	CD4 memory T cells	BIRC6
0.0547024591039419	-0.340409	0.176	0.183	1	CD4 memory T cells	NFKB1
0.055324505899476	-0.486384	0.013	0.016	1	CD4 memory T cells	RBBP8
0.0555417519333212	0.213661235174318	0.027	0.022	1	CD4 memory T cells	GEM
0.0555477643308984	-0.366831	0.064	0.071	1	CD4 memory T cells	ARHGAP18
0.0556245830353359	-0.543478	0.027	0.032	1	CD4 memory T cells	LANCL1
0.0556799650534483	-0.246232	0.104	0.112	1	CD4 memory T cells	RAP2B
0.0557499249722226	-0.53189	0.031	0.036	1	CD4 memory T cells	POU2F1
0.055770531772295	-0.3645	0.029	0.034	1	CD4 memory T cells	ZFPL1
0.0559546243972591	0.129782108435909	0.02	0.016	1	CD4 memory T cells	BBS9
0.0561787348769369	-0.378289	0.039	0.045	1	CD4 memory T cells	SETD1B
0.0562089247611129	0.166568450205606	0.019	0.015	1	CD4 memory T cells	AKT1S1
0.0564662734295855	-0.154183	0.04	0.034	1	CD4 memory T cells	PRH1
0.0566198181285832	0.166889297514338	0.034	0.029	1	CD4 memory T cells	DTX2
0.0566891252872099	-0.414638	0.025	0.03	1	CD4 memory T cells	KMT5A
0.0569062136934184	0.505924896374095	0.01	0.007	1	CD4 memory T cells	TMEM229B
0.0571746514774323	0.195267384938133	0.017	0.013	1	CD4 memory T cells	LRRC61
0.057338569221623	-0.130586	0.061	0.053	1	CD4 memory T cells	ZBTB43
0.0573656525627876	-0.798643	0.011	0.014	1	CD4 memory T cells	NRBP2
0.0575582634429264	0.163268675258054	0.037	0.032	1	CD4 memory T cells	GOLGA5
0.0576717923082001	-0.406901	0.02	0.025	1	CD4 memory T cells	AGO4
0.0578339016096323	-0.261251	0.221	0.228	1	CD4 memory T cells	TGFBR2
0.0579755542009012	-0.324996	0.061	0.068	1	CD4 memory T cells	LPGAT1
0.0581191188281279	-0.206321	0.148	0.158	1	CD4 memory T cells	TMEM167A
0.0581529847962255	-0.165275	0.152	0.138	1	CD4 memory T cells	ITGAE
0.0582123348959462	-0.355408	0.079	0.087	1	CD4 memory T cells	GATAD2A
0.0583556292098215	-0.109702	0.128	0.116	1	CD4 memory T cells	MPLKIP
0.0583958956816787	0.164916050687892	0.018	0.015	1	CD4 memory T cells	SLC35F5
0.0584049709476386	0.171096015574479	0.041	0.036	1	CD4 memory T cells	EEFSEC
0.0584151482465897	-0.34679	0.05	0.057	1	CD4 memory T cells	GOLGA3
0.0584274162253568	-0.369008	0.009	0.012	1	CD4 memory T cells	CSF2
0.0587393758584151	-0.474381	0.023	0.028	1	CD4 memory T cells	ZC2HC1A
0.0587512420142519	0.11075706073625	0.035	0.029	1	CD4 memory T cells	DDI2
0.0593676760845406	-0.370368	0.095	0.103	1	CD4 memory T cells	ARFGEF1
0.0596941495758238	-0.323563	0.039	0.045	1	CD4 memory T cells	APOLD1
0.0602471845934913	-0.721981	0.015	0.019	1	CD4 memory T cells	SMURF1
0.0604103851601701	-0.362946	0.083	0.09	1	CD4 memory T cells	AGO3
0.0604234144114851	0.192802103012205	0.021	0.017	1	CD4 memory T cells	SHQ1
0.0606439210431915	0.118405687640677	0.074	0.066	1	CD4 memory T cells	SDR39U1
0.0606657538705119	-0.454877	0.009	0.012	1	CD4 memory T cells	CTNND1
0.0607396006878706	-0.958029	0.016	0.02	1	CD4 memory T cells	FCGBP
0.0608330153035045	-0.102278	0.035	0.029	1	CD4 memory T cells	PRR3
0.0608396873985706	0.26293279733994	0.013	0.01	1	CD4 memory T cells	CLEC11A
0.0608588531770991	-0.271825	0.108	0.116	1	CD4 memory T cells	PHACTR2
0.0608653857245114	0.179728197602862	0.021	0.017	1	CD4 memory T cells	STK32C
0.0609073291124299	-0.367539	0.075	0.083	1	CD4 memory T cells	ZNF281
0.0610744540457546	0.12356602128984	0.031	0.026	1	CD4 memory T cells	LDOC1
0.061106900442764	0.485606905253763	0.01	0.007	1	CD4 memory T cells	TRAM2
0.06112196568086	-0.401916	0.029	0.034	1	CD4 memory T cells	AGO1
0.0613443193339537	-0.209487	0.328	0.33	1	CD4 memory T cells	APBB1IP
0.0613907911476674	-0.32487	0.14	0.148	1	CD4 memory T cells	ARID1A
0.0615639308011889	-0.217001	0.109	0.118	1	CD4 memory T cells	TIGIT
0.0619841937034851	-0.252392	0.106	0.115	1	CD4 memory T cells	PRKX
0.062296776872924	-0.342609	0.126	0.134	1	CD4 memory T cells	CERK
0.0623665072074131	-0.611735	0.021	0.025	1	CD4 memory T cells	TNFSF9
0.0625240868063495	-0.438299	0.039	0.044	1	CD4 memory T cells	MIR22HG
0.0626671515802367	0.126919526724478	0.084	0.075	1	CD4 memory T cells	CD320
0.0627057836538238	0.131734873878633	0.071	0.063	1	CD4 memory T cells	TMEM14A
0.0628125568042457	-0.19485	0.378	0.378	1	CD4 memory T cells	MSN
0.062916277533062	-0.200534	0.403	0.4	1	CD4 memory T cells	RBM25
0.0631350069380891	-0.669938	0.008	0.011	1	CD4 memory T cells	LRRCC1
0.0632583828895844	0.208101399217286	0.036	0.031	1	CD4 memory T cells	COQ5
0.0634074772134077	-0.329266	0.055	0.062	1	CD4 memory T cells	CARD11
0.0635612853797183	-0.774661	0.012	0.016	1	CD4 memory T cells	SS18L1
0.0636348493470452	0.188271736669428	0.015	0.012	1	CD4 memory T cells	MOB1B
0.0642431265437618	0.176186263199479	0.066	0.059	1	CD4 memory T cells	YBEY
0.0643376879776402	0.129524683437076	0.03	0.026	1	CD4 memory T cells	IDNK
0.0643906108967484	-0.202247	0.312	0.317	1	CD4 memory T cells	DDX18
0.0644652220054472	-0.421041	0.011	0.015	1	CD4 memory T cells	ZNF483
0.0644908620964369	0.166913130315679	0.015	0.012	1	CD4 memory T cells	CCDC112
0.0646900689887534	-0.389898	0.034	0.039	1	CD4 memory T cells	KHNYN
0.0648738392507081	-0.413952	0.058	0.065	1	CD4 memory T cells	MCM3AP
0.0648801891694675	0.183794283406892	0.015	0.012	1	CD4 memory T cells	ANKRD42
0.0651168682923275	-0.665399	0.011	0.015	1	CD4 memory T cells	S100A8
0.0651624358368895	0.124673490948208	0.016	0.012	1	CD4 memory T cells	TMEM67
0.065280485061085	0.232805842373492	0.02	0.016	1	CD4 memory T cells	RFT1
0.0653076350952682	-0.167673	0.066	0.059	1	CD4 memory T cells	ATG4B
0.0653465723997117	0.225897241221468	0.033	0.028	1	CD4 memory T cells	CPSF3
0.0653779164438318	0.119084343473128	0.047	0.041	1	CD4 memory T cells	TBC1D14
0.0657841297559837	0.355413602020784	0.014	0.011	1	CD4 memory T cells	PARP2
0.0662356983083782	0.140064724110621	0.018	0.015	1	CD4 memory T cells	FADS3
0.0663796365003056	0.241175553969851	0.028	0.023	1	CD4 memory T cells	PRIM2
0.0666314168580141	-0.245521	0.192	0.2	1	CD4 memory T cells	PTPN1
0.0666954694136388	-0.151214	0.1	0.09	1	CD4 memory T cells	GADD45G
0.0667181678068029	0.123756366637632	0.017	0.013	1	CD4 memory T cells	APBB3
0.0667613497967129	0.157376451950851	0.028	0.023	1	CD4 memory T cells	ZBTB14
0.0668078740242568	-0.381951	0.058	0.064	1	CD4 memory T cells	SIRT1
0.0669059075120505	-0.478263	0.019	0.023	1	CD4 memory T cells	DENND5A
0.0669324112537989	-0.247116	0.254	0.26	1	CD4 memory T cells	YTHDC1
0.066955978425744	-0.101672	0.562	0.554	1	CD4 memory T cells	NAP1L1
0.0669721498992319	-0.279695	0.105	0.112	1	CD4 memory T cells	ZBTB7A
0.0670631280312032	-0.281861	0.19	0.197	1	CD4 memory T cells	CEBPZ
0.0671934062091451	-0.311895	0.084	0.092	1	CD4 memory T cells	TUBGCP2
0.0677819454244059	-0.308323	0.109	0.117	1	CD4 memory T cells	CUL3
0.0686104106210283	-0.563869	0.07	0.077	1	CD4 memory T cells	CCL4
0.0686452795183001	-0.395078	0.038	0.043	1	CD4 memory T cells	RNF24
0.0687030095307455	-0.196074	0.305	0.309	1	CD4 memory T cells	ACTR2
0.0688312116779805	-0.409675	0.027	0.032	1	CD4 memory T cells	RNF19B
0.0690988821436927	-0.416808	0.018	0.022	1	CD4 memory T cells	MLLT1
0.0691343786861663	-0.610664	0.034	0.039	1	CD4 memory T cells	GNLY
0.069183984041586	-0.107535	0.177	0.163	1	CD4 memory T cells	MECP2
0.069272874924895	0.217274039699247	0.043	0.037	1	CD4 memory T cells	POLR1C
0.0693233508034556	-0.507919	0.037	0.043	1	CD4 memory T cells	PLXNA3
0.0694472777442663	-0.325177	0.076	0.084	1	CD4 memory T cells	ITPR2
0.0694705056061224	-0.485711	0.038	0.044	1	CD4 memory T cells	ZNF654
0.0695759687412339	-0.308646	0.101	0.109	1	CD4 memory T cells	KLF12
0.069705471840306	0.119174438734268	0.026	0.021	1	CD4 memory T cells	MLLT11
0.0697347257629016	-0.505262	0.016	0.019	1	CD4 memory T cells	CAD
0.0700085742927701	0.178254934645121	0.021	0.017	1	CD4 memory T cells	KCNQ1
0.0700142590149819	-0.844099	0.013	0.016	1	CD4 memory T cells	GFOD1
0.0700153538732696	0.278866238293316	0.011	0.008	1	CD4 memory T cells	PAOX
0.0700856928028703	-0.443691	0.052	0.058	1	CD4 memory T cells	RANBP9
0.0704305756564539	0.115284993564916	0.02	0.016	1	CD4 memory T cells	TMCO3
0.0705655363839786	0.230682	0.011	0.008	1	CD4 memory T cells	PSAT1
0.0705984520253179	-0.217114	0.303	0.305	1	CD4 memory T cells	GNAI2
0.070691090145101	-0.2485	0.204	0.212	1	CD4 memory T cells	RILPL2
[truncated: 3,735 more rows]
