# Supplementary material for: A multi-omic analysis reveals a predictive value of tertiary lymphoid structures in improving the prognosis of colorectal cancer patients with BRAF mutation
Source: Front Immunol. 2025 Sep 1;16:1662573. doi: 10.3389/fimmu.2025.1662573 (PMC12434122; doi:10.3389/fimmu.2025.1662573)
Supplement: Supplementary file 2 [file DataSheet2.zip › Supplementary Table 10.xlsx]

## Sheet: Supplementary_Table_10
drug	mean_log(IC50)_Low	mean_log(IC50)_High	effect_size	p_value
Camptothecin_1003	-0.862309	2.48231576088122	-3.34462	0.0561296913185485
Vinblastine_1004	1.85822073289422	-0.348963	2.20718405287163	0.619106040956406
Cisplatin_1005	289.622340388809	80.2134653950531	209.408874993756	0.597976167507531
Cytarabine_1006	35.0952286126126	30.1540298805382	4.94119873207435	0.662285585707746
Docetaxel_1007	0.00840272636616862	0.0895289681032999	-0.0811262	0.68430487443884
Gefitinib_1010	82.8593716917978	16.4300283227559	66.4293433690419	0.963990140408383
Navitoclax_1011	-11.2352	88.3518176237146	-99.587	0.0970690601488106
Vorinostat_1012	17.0853982061546	2.87781554525514	14.2075826608994	0.916100508555894
Nilotinib_1013	119.103958255145	97.2858190511799	21.8181392039653	0.844871398017406
Olaparib_1017	-245.552	541.01777421241	-786.569	0.256507355119339
Axitinib_1021	58.8945207112219	57.7121586125816	1.18236209864029	0.89225595563072
AZD7762_1022	13.1977997150293	-1.4848	14.6826018344131	0.916100508555894
SB216763_1025	-1090.17	1674.9027849293	-2765.07	0.269544301937783
KU-55933_1030	219.767896761735	242.518771459796	-22.7509	0.662285585707746
Afatinib_1032	19.9202320810111	17.8589920119828	2.06124006902832	0.640547516235479
Staurosporine_1034	1.82782213461775	-0.948195	2.77601673248103	0.14929464140665
PLX-4720_1036	260.404323996104	229.420436412018	30.9838875840866	0.729121198473619
NU7441_1038	27.5635665512392	29.9878249792254	-2.42426	0.283017160185028
Doramapimod_1042	282.72511451309	295.850115034372	-13.125	0.577171819363627
Wee1 Inhibitor_1046	-10.8932	135.257418138916	-146.151	0.441676498048312
Nutlin-3a (-)_1047	-460.381	921.452565621045	-1381.83	0.0484712743260889
Mirin_1048	507.040321706561	186.374756371706	320.665565334856	0.963990140408383
PD173074_1049	164.013848062509	101.00592169498	63.0079263675293	0.729121198473619
ZM447439_1050	117.063139634182	53.1042166267989	63.9589230073831	0.940018832295275
Alisertib_1051	40.1581035044956	46.8996471248138	-6.74154	0.821372176036779
RO-3306_1052	-20.655	71.3619109330769	-92.0169	0.231731169971727
MK-2206_1053	153.266703947273	15.9596668387661	137.307037108507	0.478472903002574
Palbociclib_1054	52.8568021731518	150.015753623534	-97.159	0.662285585707746
Dactolisib_1057	0.860080986198652	1.4164423682428	-0.556361	0.662285585707746
Pictilisib_1058	23.0315930670907	18.3532827130169	4.67831035407379	0.987993147880946
AZD8055_1059	5.36291552028627	3.05047567355151	2.31243984673476	0.751883872926577
PD0325901_1060	1.83129954429304	7.46769107524926	-5.63639	0.326062466363284
Obatoclax Mesylate_1068	0.821997400448868	14.6216112643697	-13.7996	0.68430487443884
5-Fluorouracil_1073	149.531332337369	634.509517268655	-484.978	0.844871398017406
Dasatinib_1079	56.6046566008658	-12.0036	68.6082205254773	0.283017160185028
Paclitaxel_1080	0.297504116930902	0.964936961668288	-0.667433	0.208662422765049
Crizotinib_1083	104.377276441904	16.593999585466	87.7832768564382	0.774859123903956
Rapamycin_1084	0.0789124278534488	0.418233594539916	-0.339321	0.987993147880946
Sorafenib_1085	27.6041880487503	53.2396596577705	-25.6355	0.406515997075556
BI-2536_1086	3.82255132156241	7.13407810548564	-3.31153	0.423888304944551
Irinotecan_1088	75.2488497035464	127.216439535088	-51.9676	0.577171819363627
Oxaliplatin_1089	145.978025324852	142.312125617132	3.66589970772014	0.640547516235479
BMS-536924_1091	-0.653563	40.4932225735092	-41.1468	0.774859123903956
GSK1904529A_1093	-1.73281	335.921328649813	-337.654	0.219985374108313
Tozasertib_1096	12.340924615074	91.5441350821844	-79.2032	0.219985374108313
PF-4708671_1129	43.0681479849611	107.097533811834	-64.0294	0.640547516235479
PRIMA-1MET_1131	1065.13337511374	-90.2178	1155.3511706679	0.423888304944551
Erlotinib_1168	6.01219969923325	40.0006436161796	-33.9884	0.219985374108313
Niraparib_1177	219.396329306594	135.271200782799	84.1251285237952	0.963990140408383
MK-1775_1179	11.530867408156	1.78630544968387	9.74456195847208	0.662285585707746
Dinaciclib_1180	1.57416843846184	-0.369035	1.94320389641901	0.14929464140665
Gemcitabine_1190	-65.7437	106.840901730799	-172.585	0.987993147880946
Bortezomib_1191	-0.102081	0.125908729647883	-0.227989	0.16749337085943
GSK269962A_1192	57.3213596527521	36.3591446120658	20.9622150406863	0.536592561644552
SB505124_1194	24.2974909187513	34.7776796279004	-10.4802	0.577171819363627
Tamoxifen_1199	46.051870216844	106.902268232757	-60.8504	0.373040849299494
Fulvestrant_1200	25.7754643114316	40.2201017515846	-14.4446	0.597976167507531
EPZ004777_1237	290.199899306456	389.85257690255	-99.6527	0.751883872926577
YK-4-279_1239	17.2631453963773	135.26731391603	-118.004	0.478472903002574
Daporinad_1248	-0.261956	0.599536256009837	-0.861492	0.0168680041872478
BMS-345541_1249	11.4098866566671	171.796458262634	-160.387	0.256507355119339
AZ960_1250	97.3064146721947	9.15248040900619	88.1539342631885	0.68430487443884
Talazoparib_1259	-54.1729	186.963613546506	-241.137	0.68430487443884
XAV939_1268	246.915630018901	69.9295043036433	176.986125715257	0.640547516235479
Trametinib_1372	-1.91881	13.7200307716562	-15.6388	0.89225595563072
Dabrafenib_1373	231.756797357192	230.990019365639	0.766777991552289	0.597976167507531
Temozolomide_1375	314.888244596437	1169.72012349046	-854.832	0.158200982440476
AZD5438_1401	189.748006378248	-42.5541	232.302110595773	0.577171819363627
IAP_5620_1428	-5.06676	609.149528906465	-614.216	0.296927343974788
AZD2014_1441	32.5292671343669	29.1163945449751	3.41287258939185	0.844871398017406
AZD1208_1449	105.791779167288	524.094213357806	-418.302	0.140766521092487
AZD1332_1463	215.867539838981	62.5552021206033	153.312337718378	0.68430487443884
Ruxolitinib_1507	365.699010712178	78.0558193961916	287.643191315986	0.79802818855873
Linsitinib_1510	73.1572319112711	128.172059042507	-55.0148	0.311275809210713
Epirubicin_1511	-1.81422	4.08579570484757	-5.90001	0.662285585707746
Cyclophosphamide_1512	-397.911	912.998255597994	-1310.91	0.000859788179031783
Pevonedistat_1529	-257.131	264.759550583917	-521.891	0.311275809210713
Sapitinib_1549	327.393287538824	-38.6754	366.068683590688	0.497465287492854
Uprosertib_1553	185.948673094337	-40.2842	226.232909768736	0.0970690601488106
LCL161_1557	218.807044573188	267.236090717008	-48.429	0.423888304944551
Lapatinib_1558	147.773247657855	21.2769876127037	126.496260045151	0.68430487443884
Luminespib_1559	1.34967638847474	1.67813005841458	-0.328454	0.916100508555894
Alpelisib_1560	100.015477452823	100.780015686874	-0.764538	1
Taselisib_1561	181.323990224967	-69.8141	251.138073751985	0.158200982440476
EPZ5676_1563	-78.5427	923.212822928235	-1001.76	0.0357082473443648
SCH772984_1564	-29.9703	82.7222606580173	-112.693	0.662285585707746
IWP-2_1576	10.9972248757811	41.3656597203643	-30.3684	0.283017160185028
Leflunomide_1578	107.277202997513	329.754103908503	-222.477	0.79802818855873
Entinostat_1593	54.9042128509101	25.1222721610162	29.7819406898938	0.987993147880946
OSI-027_1594	284.400199858032	149.856488035957	134.543711822075	0.389565165383708
LGK974_1598	-140.886	359.471697720654	-500.358	0.00972104481317617
VE-822_1613	68.5461987821471	119.360896671156	-50.8147	0.389565165383708
WZ4003_1614	228.97728620977	28.2194503834915	200.757835826279	0.751883872926577
CZC24832_1615	239.300156950369	316.19528359521	-76.8951	0.243903916390254
AZD5582_1617	389.313903027094	-160.532	549.845501488963	0.311275809210713
GSK2606414_1618	33.8336980149053	144.745790057529	-110.912	0.158200982440476
PFI3_1620	216.406889154513	407.947667164256	-191.541	0.296927343974788
PCI-34051_1621	294.064090889079	140.374529800397	153.689561088682	0.821372176036779
Wnt-C59_1622	64.4729944476377	238.246993197005	-173.774	0.441676498048312
I-BET-762_1624	7.71879723587342	128.485916406694	-120.767	0.844871398017406
RVX-208_1625	234.330687362591	210.361211936952	23.9694754256395	0.556706494734255
OTX015_1626	32.7217501604369	50.6837065271736	-17.962	0.916100508555894
GSK343_1627	19.6234459477656	36.639803573822	-17.0164	0.14929464140665
ML323_1629	15.3814793075302	336.137262927504	-320.756	0.0238006916345167
Entospletinib_1630	143.040889495426	43.6924826685152	99.3484068269108	0.441676498048312
PRT062607_1631	189.519474940242	-10.8215	200.34093746151	0.231731169971727
Ribociclib_1632	109.263047136316	102.455671635442	6.80737550087426	0.619106040956406
AGI-6780_1634	-31.6581	270.545582382033	-302.204	0.0357082473443648
Picolinici-acid_1635	335.612603665409	231.531922117691	104.080681547719	0.821372176036779
AZD5153_1706	0.289618651067827	36.7405976509385	-36.451	0.89225595563072
CDK9_5576_1708	9.29214436551085	0.526930463673028	8.76521390183782	0.243903916390254
CDK9_5038_1709	3.65492294755778	-0.53077	4.18569254116984	0.423888304944551
Eg5_9814_1712	0.556917	0.145089076298529	0.411827926097472	0.89225595563072
ERK_2440_1713	25.3551386129203	37.2998172986994	-11.9447	0.89225595563072
ERK_6604_1714	95.8552516444781	45.550479445372	50.3047721991061	0.0694275217465235
IRAK4_4710_1716	357.416921002184	114.170242047951	243.246678954233	0.868506133109315
JAK1_8709_1718	153.204439793137	126.21230285595	26.9921369371874	0.662285585707746
AZD5991_1720	-57.1851	722.615016668083	-779.8	0.117369640530641
PAK_5339_1730	39.9661867541172	-3.99128	43.9574712376191	0.177179007502555
TAF1_5496_1732	-26.1566	321.901068693885	-348.058	0.459873804208089
ULK1_4989_1733	-123.359	242.238096116728	-365.597	0.597976167507531
VSP34_8731_1734	74.8983234906594	-0.270722	75.1690453934401	0.16749337085943
Selumetinib_1736	441.264028571115	-28.8366	470.100654580103	0.406515997075556
IGF1R_3801_1738	63.4692148470631	13.4002263386035	50.0689885084597	0.774859123903956
JAK_8517_1739	-0.560343	177.495105355547	-178.055	0.296927343974788
AZD4547_1786	-84.4034	151.159170034152	-235.563	0.0258680061746271
Ibrutinib_1799	261.403398333102	220.60465774769	40.7987405854117	0.844871398017406
Zoledronate_1802	80.3336193444296	80.324923197256	0.00869614717365153	0.478472903002574
Acetalax_1804	-20.0712	664.440361565331	-684.512	0.497465287492854
Oxaliplatin_1806	751.281087318033	116.198740079288	635.082347238745	0.868506133109315
Carmustine_1807	100.300064653088	1431.77217953784	-1331.47	0.0603112603983136
Topotecan_1808	-2.51294	16.9682096587708	-19.4811	0.556706494734255
Teniposide_1809	-3.48076	24.0100711629858	-27.4908	0.536592561644552
Mitoxantrone_1810	12.2055328344356	19.9462063904988	-7.74067	0.478472903002574
Dactinomycin_1811	-0.00692097	0.371505270763073	-0.378426	0.208662422765049
Fludarabine_1813	463.708052987845	288.056792819548	175.651260168297	0.987993147880946
Nelarabine_1814	978.965417481796	503.873145440475	475.092272041321	0.774859123903956
Fulvestrant_1816	118.777480791809	231.129809159637	-112.352	0.556706494734255
Vincristine_1818	20.8379443080302	-3.6745	24.5124454850306	0.821372176036779
Docetaxel_1819	5.11830676512762	6.00653353983467	-0.888227	0.916100508555894
Podophyllotoxin bromide_1825	4.66051299958365	3.0923932777193	1.56811972186435	0.844871398017406
Dihydrorotenone_1827	-1.74262	11.5943965803691	-13.337	0.000975009274085542
Gallibiscoquinazole_1830	-13.288	52.3271709590435	-65.6152	0.0200818056986747
Elephantin_1835	262.988	-14.8671	277.854720883512	0.459873804208089
Sinularin_1838	111.587494327133	26.2434747319307	85.3440195952028	0.774859123903956
Sabutoclax_1849	3.08095048358029	0.580439691380922	2.50051079219937	1
LY2109761_1852	154.358343935191	411.959798929059	-257.601	0.117369640530641
OF-1_1853	-4.29987	255.334659917115	-259.635	0.140766521092487
MN-64_1854	259.897449197522	212.53285278812	47.3645964094019	0.751883872926577
KRAS (G12C) Inhibitor-12_1855	298.374857567666	414.974683612504	-116.6	0.916100508555894
MG-132_1862	-1.97284	2.52312686141745	-4.49597	0.389565165383708
BDP-00009066_1866	44.7455364175662	33.0872317647438	11.6583046528224	1
Buparlisib_1873	-5.46256	12.617626889664	-18.0802	0.243903916390254
Ulixertinib_1908	-26.9384	83.5457932318385	-110.484	0.662285585707746
Venetoclax_1909	-2.56088	31.6482682035584	-34.2092	0.18726490094677
ABT737_1910	-24.6864	71.2772929967279	-95.9637	0.117369640530641
Dactinomycin_1911	-0.314637	0.339848764445921	-0.654486	0.497465287492854
Afuresertib_1912	20.825688398102	44.967182435122	-24.1415	0.79802818855873
AGI-5198_1913	-208.495	478.457793475596	-686.953	0.00483215858753896
AZD3759_1915	10.2263355296579	35.0803095852337	-24.854	0.556706494734255
AZD5363_1916	-41.4888	134.960606822592	-176.449	0.0796133152954742
AZD6738_1917	-8.43317	67.1337943601228	-75.567	0.158200982440476
AZD8186_1918	-35.1054	130.978083678055	-166.084	0.963990140408383
Osimertinib_1919	0.860861972153682	20.5902040939046	-19.7293	0.516841914694601
Cediranib_1922	9.46902744768511	27.6232194360371	-18.1542	0.68430487443884
Ipatasertib_1924	115.368988925115	53.4157004499967	61.9532884751179	0.619106040956406
GDC0810_1925	-97.736	482.99778799672	-580.734	0.441676498048312
GNE-317_1926	5.14815130253082	6.58186113682159	-1.43371	0.497465287492854
GSK2578215A_1927	-13.5595	485.831964344959	-499.391	0.0200818056986747
I-BRD9_1928	28.786137113919	317.161959974192	-288.376	0.0647405864506991
Telomerase Inhibitor IX_1930	-23.6286	27.7469953227874	-51.3756	0.751883872926577
MIRA-1_1931	201.219019779291	619.397478004655	-418.178	0.110270854324634
NVP-ADW742_1932	153.495667381702	-20.9757	174.471414380291	0.516841914694601
P22077_1933	-507.631	790.543	-1298.17	0.406515997075556
Savolitinib_1936	-35.7367	70.7768801153496	-106.514	0.117369640530641
UMI-77_1939	-82.859	199.648950356382	-282.508	0.208662422765049
WIKI4_1940	72.0464448699626	62.4349195210557	9.61152534890688	0.706588978533651
Sepantronium bromide_1941	2.52316832054656	-1.84452	4.36769087459606	0.0521862598179278
MIM1_1996	56.7666080864583	154.142431868772	-97.3758	0.729121198473619
WEHI-539_1997	-5.84859	155.683027472253	-161.532	0.356946926004333
BPD-00008900_1998	217.240305360182	168.899535512314	48.3407698478685	0.706588978533651
Foretinib_2040	-7.82565	24.5079333799243	-32.3336	0.406515997075556
BIBR-1532_2043	-225.488	604.077627732005	-829.565	0.00391112806840427
Pyridostatin_2044	8.09281250945333	141.823398610724	-133.731	0.283017160185028
AMG-319_2045	-103.528	516.453273087162	-619.981	0.0141036451332916
MK-8776_2046	-55.2632	171.592118542623	-226.855	0.197757355101264
Ulixertinib_2047	-30.2865	61.3827309256072	-91.6692	0.536592561644552
Vinorelbine_2048	-0.602005	1.56081676166976	-2.16282	0.751883872926577
VX-11e_2096	-31.1761	95.3080200676768	-126.484	0.597976167507531
Uprosertib_2106	222.019662030519	-34.5152	256.534888382971	0.774859123903956
LJI308_2107	-224.236	737.814996246517	-962.051	0.0184153287698289
AZ6102_2109	-27.0709	73.2601464758147	-100.331	0.556706494734255
GSK591_2110	-188	491.918490503809	-679.918	0.00178538696698971
VE821_2111	304.815610473255	104.910040512809	199.905569960446	0.916100508555894
AZD6482_2169	83.9743634253317	83.7716582307418	0.202705194589839	0.868506133109315
AT13148_2170	-106.584	399.522871215031	-506.107	0.124812561481324
BMS-754807_2171	5.72503030708657	4.91076929026994	0.814261016816632	0.459873804208089
JQ1_2172	72.1500575001639	72.6532706205066	-0.503213	0.662285585707746
