# Supplementary material for: A multi-omic analysis reveals a predictive value of tertiary lymphoid structures in improving the prognosis of colorectal cancer patients with BRAF mutation
Source: Front Immunol. 2025 Sep 1;16:1662573. doi: 10.3389/fimmu.2025.1662573 (PMC12434122; doi:10.3389/fimmu.2025.1662573)
Supplement: Supplementary file 2 [file DataSheet2.zip › Supplementary Table 11.xlsx]

## Sheet: Supplementary_Table_11
submitter_id.samples	Camptothecin_1003	Vinblastine_1004	Cisplatin_1005	Cytarabine_1006	Docetaxel_1007	Gefitinib_1010	Navitoclax_1011	Vorinostat_1012	Nilotinib_1013	Olaparib_1017	Axitinib_1021	AZD7762_1022	SB216763_1025	KU-55933_1030	Afatinib_1032	Staurosporine_1034	PLX-4720_1036	NU7441_1038	Doramapimod_1042	Wee1 Inhibitor_1046	Nutlin-3a (-)_1047	Mirin_1048	PD173074_1049	ZM447439_1050	Alisertib_1051	RO-3306_1052	MK-2206_1053	Palbociclib_1054	Dactolisib_1057	Pictilisib_1058	AZD8055_1059	PD0325901_1060	Obatoclax Mesylate_1068	5-Fluorouracil_1073	Dasatinib_1079	Paclitaxel_1080	Crizotinib_1083	Rapamycin_1084	Sorafenib_1085	BI-2536_1086	Irinotecan_1088	Oxaliplatin_1089	BMS-536924_1091	GSK1904529A_1093	Tozasertib_1096	PF-4708671_1129	PRIMA-1MET_1131	Erlotinib_1168	Niraparib_1177
TCGA-D5-6930-01A-11R-1928-07	-3.85001	2.4850940249541	563.407216603613	-61.3065	-0.379068	225.344258384059	-67.0953	41.2218733456815	296.152019358105	-925.771	94.4756963021321	21.9547660531138	989.03813741454	248.725711553785	22.7143430028155	-1.35359	-103.334	29.643290611185	1220.94235399615	-138.353	-2023.05	-1322.51	301.200342157335	207.781871497522	-271.748	-15.4604	131.008714720695	-411.693	-1.04383	-90.0405	-2.31728	22.6776871889533	-55.2241	-1764.71	20.5163806557154	0.0844732887333271	64.4452	-2.27988	-73.9609	0.0521426086900496	-351.121	132.568228800251	-165.744	-663.53	-114.238	-47.6267	-176.717	85.2595374979168	2.66189142190174
TCGA-A6-5661-01B-05R-2302-07	11.2974666799092	-62.4334	-11610.9	-931.227	-0.876053	-2091.58	-5.65546	-596.49	-3698.26	5934.56569610214	-474.182	-31.1811	-1901.2	379.284901252004	-365.831	-8.28741	-7219.27	34.5619072187827	-3187.99	653.39030648504	-6661.59	-8485.76	-5667.33	-523.516	-468.595	417.047199778134	-3864.7	-1469.24	-4.91358	762.81749639318	-22.1319	-13.2771	130.26192478447	-9777.09	-1108.81	-23.7982	-2331.5	0.702112747041935	-1389.54	40.3105397812815	-991.719	-5795.52	860.584263241307	-1078.68	829.556500418517	318.419810443141	-20660.5	-316.409	-5023.51
TCGA-A6-6653-01A-11R-1774-07	-3.42003	4.81261924015366	325.810046214073	53.6422249335594	0.0134495386919958	246.935949537063	-27.2175	-4.53209	978.779646231446	780.594611854139	159.089629125172	39.7608581739441	5865.42948004932	304.121074587152	73.8417260873507	4.41837384156674	848.464563974113	32.5806995983543	1446.18960727393	434.315746955477	-1807.65	-3488.45	344.368017360577	197.263056427797	-98.0002	242.418548672798	342.734766992348	-121.855	6.38826323737393	44.6364895883481	1.92304393817425	22.4604750249277	4.58566729519093	-1770.19	-23.7024	2.56843506420569	59.7269221031236	-0.448739	451.837678470093	9.7385145226207	57.0466653937974	275.971328879158	42.2715773412706	1089.69395061094	37.7806421380003	47.7006144221752	710.914340357619	46.0557358319875	295.250483023237
TCGA-AA-3815-01A-01R-1022-07	-3.04596	3.22973941254228	223.580799060283	23.6371781296278	0.217122809361415	-49.1125	85.5545173617703	96.145343005611	-307.323	-1679.4	66.4258715011626	-79.0157	-3662.59	81.7857001929809	12.208499763922	-2.35382	-205.439	22.928544959344	-403.618	-472.33	1318.13642373912	2659.75923947216	338.301626792192	-90.9765	-50.1306	-39.35	201.368855706947	452.896696707928	-2.87621	-289.546	-3.56848	-25.0987	8.33407547920008	5557.39345998264	111.229142763623	1.79664086067037	250.878896499679	1.44381889625979	-201.484	-9.8636	-487.409	803.588140959508	-184.91	-462.752	-86.3901	84.2417923978274	1342.87278183654	-59.7485	477.082650259693
TCGA-AD-5900-01A-11R-1653-07	-2.49877	5.81249572377814	1247.4772023051	65.9752028247164	0.0605828440984229	298.870831190486	5.41374051521754	-0.701037	948.233088545377	803.245846083638	109.768802941972	68.3031116191512	2947.80215416464	359.710101608946	36.5131047559922	-0.0387085	1343.28429466765	34.9036271954249	1513.51284199105	391.338093662514	-530.084	-834.616	720.705091120627	303.736013531009	-153.542	220.15549592184	145.982829195595	-517.811	1.85878210802567	-187.333	3.28907176210999	25.8756836289054	-69.9612	-3818.89	42.6648469679727	1.49604669573054	57.2653787933997	-2.29226	137.21216392032	10.7989625625529	390.969582314502	-383.078	-27.6801	307.52587519378	22.3832	116.621118861801	745.735696220277	43.5511736567019	349.678879542995
TCGA-G4-6586-01A-11R-1774-07	5.6633526883473	-1.13144	-747.94	-74.1227	-0.0197668	-27.9139	-20.6928	-72.3207	321.149325593149	1383.65441781503	19.9507165646398	18.9818202583187	11338.0927230403	397.754906567023	28.4281945066655	-2.89906	1480.18777481184	37.760797939709	1331.53013485963	406.045981809806	757.524461659274	-5897.04	82.3885868008838	207.590895171652	10.3652172417053	344.741586848143	-139.202	-74.1262	8.37980345051879	582.534727575709	15.2854221004605	8.71339567332654	19.9667836748799	-4532.62	-132.256	-0.80701	-188.383	-0.641024	25.5762463094574	20.0559535603623	551.452626814836	-945.98	126.047734990309	1612.81779359172	177.867314103124	56.6173481517668	-688.13	-76.7547	219.354922652664
TCGA-CM-5861-01A-01R-1653-07	1.29493181530431	4.68465208875077	718.862687873607	115.277882654042	0.159457434469188	139.073632601789	170.302945073343	56.0901161100992	396.882415893623	-431.823	130.521128006469	-6.95012	-102.647	231.734965557802	10.9988102313682	5.22009	819.121024701734	28.6637589232667	289.788729010792	186.72722823042	-1440.23	-317.697	599.432686253371	113.626468891708	29.353039461667	-37.2047	159.682922675975	709.601512233225	1.77061184377022	-137.678	6.95189331456319	31.6000537118062	-4.98648	1470.03708506152	195.814710825753	3.43029722236507	180.507787702421	0.947859144610994	-106.625	2.84918339398503	185.833593783591	491.152244609097	-17.8613	-12.486	107.567845902158	156.891138834827	851.398764180462	49.1615695834161	207.960856228843
TCGA-A6-6649-01A-11R-1774-07	12.2039594044346	3.55263285089069	2679.41035356752	318.707936223788	0.259077760645394	524.444130901577	170.195470310798	-19.2019	1353.40398435326	2531.56599350127	-337.87	198.128141581427	9201.49239400627	329.235497916838	97.1555178164187	5.90796545825723	1674.81694365743	35.3257953297037	-802.492	1137.30909474244	-2253.93	1967.54465572517	540.239760848394	-269.628	445.701604403313	540.804356309653	482.425178444015	-299.997	12.1802539836613	389.08119170448	15.8351112600206	73.1115174914492	22.3827989270467	-4452.92	225.875042350777	4.87332575117269	6.81956323575656	-1.64822	444.900654423523	56.579808163809	1797.9294219001	143.19845759965	349.607736293334	1511.63460393329	338.946707175073	-389.303	4447.16367617165	251.139365366153	340.946956810874
TCGA-G4-6321-01A-11R-1723-07	8.14229824879205	-2.82968	314.913962916961	-20.3108	0.918646694485788	212.641639307177	297.425354686406	86.7419140087221	-613.306	1274.87168507717	-275.253	89.7330526957031	3562.38963099774	222.981846716439	53.9137372459034	-1.8013	466.830227032975	32.9209527733905	-1931.57	-400.91	2654.08	8762.90427350679	-441.331	-510.001	583.601929743355	-131.914	542.212438118315	1024.75504843794	2.95784710180657	323.010256739456	7.25153356728462	41.2425186916192	140.105440597883	5957.94570078245	418.48383975651	5.96121247123132	111.454673482192	5.91886541366741	-65.6689	74.3183406083076	566.766955944271	888.390645700328	391.030644941565	584.569970125565	521.859423618519	34.1037870682507	3144.16488302785	228.572320142115	663.07833588035
TCGA-A6-5661-01A-01R-1653-07	-0.205258	5.61485095272982	669.765825305614	98.5399743501908	0.2982992802747	80.2288338539143	106.885345277157	109.900953895306	-47.1669	-1602.67	105.867879058475	-55.4384	-3721.79	77.878606025744	40.2426673104172	-0.333014	326.897403087545	22.3883317268018	-227.6	-432.878	1008.26889474927	3721.59528299014	458.249522892058	-3.55279	121.664290749971	-117.818	488.891127586272	705.549603626863	-0.541292	-80.3721	6.45014649586393	-12.1783	16.3440106753961	5821.51294571011	224.011995315074	2.88933944406039	387.908886819545	1.78021333956676	59.0743410112757	-7.0905	9.17467427832594	1291.93990750606	-107.117	-137.063	-110.722	161.950944324658	2839.74493014413	-14.5814	559.363062152156
TCGA-AM-5821-01A-01R-1653-07	2.3565776303993	18.069137050394	2707.00656964672	353.627094310232	-0.0833874	581.135110666813	99.9004238912009	60.918328947584	1529.60287251975	498.355545655518	465.624640543841	5.96681775985403	4230.72942279435	389.860774873276	122.402294993328	1.70068488048058	2896.92087889441	36.4870773844225	3315.35625720997	501.575202369222	4851.56094986277	2679.14911027145	2048.69647131391	725.260209876404	248.866449978015	117.350807434742	940.705123617478	77.6754210119757	4.74074759729392	9.27404208453507	8.09893277242461	7.35590640514353	-73.2386	1288.57307889595	-8.6557	7.53172956723792	604.572910803759	-1.09915	658.903588021281	-14.0948	940.08540566611	1708.90560912009	-202.019	1022.87256004443	-88.4888	393.850622760661	5030.2824742954	168.791498125354	1603.98770563265
TCGA-AA-3821-01A-01R-1022-07	0.922702177763537	0.787763836900063	222.567013473229	28.3499612779308	0.242531456941064	-82.903	115.744408463282	105.846015671072	-624.515	-1647.48	91.6636421486613	-76.2216	-5589.43	99.2009824747772	2.74085761605679	-0.490762	-562.307	22.5401446254037	-760.412	-583.539	975.840654711708	3605.00220359859	26.0319580768062	-123.846	102.086663689891	-175.393	119.110062430125	784.386325826487	-3.5284	-309.739	-0.686013	-17.8293	29.5742621885961	6294.22043382761	151.108903120038	1.49030461958827	286.821861004685	2.13458794185625	-177.235	-11.2404	-376.032	967.41793737055	-115.81	-831.149	-2.28905	154.265835269825	1108.54734944062	-17.7217	254.308310470893
TCGA-AA-3664-01A-01R-0905-07	2.28556132306016	2.17096120356678	505.726334029013	128.488822968069	0.403214232011214	-195.748	171.042883907795	121.563602643835	-680.149	-1724.27	43.5763623802831	-93.4036	-6703.21	21.9733903920409	-8.5169	-1.3698	-544.163	19.3120582911075	-1368.09	-538.897	2412.11481929408	5416.56273575359	134.865851283799	-245.753	198.570896040154	-235.007	75.6120298027023	983.272654529899	-3.22125	-417.66	-3.02748	-31.4736	36.8725625936216	8168.73068143984	185.835368500855	2.25437843091421	307.631044055611	2.66316013153168	-210.26	-14.8555	-153.823	1158.52087750455	-148.867	-820.312	-21.0364	148.092192046753	1708.34569248217	-67.3046	372.620616641603
TCGA-AA-3947-01A-01R-1022-07	-0.535066	4.20558878585874	750.227408498973	107.976558754702	0.257249305870614	-97.0503	189.559833799982	174.628786307632	-799.236	-2934.3	185.166121710001	-127.505	-10626.8	6.44257784714896	1.86184734723899	-2.48157	-693.979	17.1026867894127	-770.952	-773.236	2174.88642346365	6986.7114759172	245.677366505827	-23.3158	127.505805969912	-432.387	272.699630378431	892.818457595834	-6.31855	-383.863	-3.24215	-35.1446	10.7589730197196	10181.1306582039	218.536983860126	2.95444375344321	507.972487824056	2.41848194011683	-211.914	-28.5016	-263.231	1726.63064685876	-290.209	-1508.33	-167.079	245.214427052949	2937.75847219109	-67.0803	641.369170359501
TCGA-A6-5665-01A-01R-1653-07	-1.15921	6.00384319534745	960.043128558365	46.1529595671656	-0.0921402	372.92665674641	-115.595	-48.9566	913.987228197854	670.139739513231	243.159559694552	88.2923525018736	4792.51285827734	465.973069985503	23.0042046880129	-0.209215	2076.78120109301	37.2592973137145	2763.56981497123	536.660128693928	-862.972	-3107.64	880.607963752522	646.383575040813	-38.0606	20.3317692635202	291.964014180641	-589.666	5.55864543838451	273.919699073548	9.42786285725034	13.7499742869339	-62.5638	-5344.92	-100.419	0.619600461948523	91.7556089952322	-1.39204	151.964621313142	4.60675953832524	539.973463521253	-588.474	18.7277787544215	805.794486336805	35.5945823856368	164.32790836717	410.998142403021	3.24977817335207	515.010010380923
TCGA-CK-4952-01A-01R-1723-07	-4.0465	10.3086879430452	-312.754	-15.4822	-0.304403	457.963814646674	-353.815	-123.895	1352.30742153944	862.477131297676	156.611076329177	144.819890103645	8741.3447444145	469.139808529638	43.6216802713207	15.6625	1789.19170245382	38.0491264405524	2088.6512149764	724.786175366818	-3543.37	-7047.6	373.440817668449	475.99613494179	-203.705	338.740260252314	-28.8508	-606.186	7.47555229581772	-181.329	12.0251999506021	44.4992228860092	-92.549	-11468.3	199.77021187883	-2.0192	-187.589	-4.24842	48.9790050554968	7.98910406349234	418.967692186031	-1484.49	-20.0918	474.436326539755	159.922458166517	89.5973941396555	1089.71880200782	13.1453220215338	-408.388
TCGA-AA-3877-01A-01R-1022-07	-1.76408	1.01097383545371	-248.551	-61.7128	-0.0500246	-90.8966	65.2597782841807	94.4539669635308	-657.427	-1985.54	69.6856268414514	-87.4488	-4571.38	61.6326402476697	7.36889974565743	-1.79823	-574.294	21.8183214332247	-495.944	-606.789	329.732306988862	2869.70152042197	-87.8167	-52.4707	-72.0672	-190.48	22.0192434070597	515.195608509594	-3.78066	-288.554	-4.82308	-16.6955	4.4703335180955	5147.6238209137	133.458874709124	0.327807666359827	220.689471526141	1.00627583091199	-359.521	-7.13389	-532.617	743.163044923774	-213.777	-1060.01	-128.319	148.482919074264	1017.96279001342	-37.3788	199.070987916816
TCGA-A6-3809-01B-04R-A277-07	3.53060046643487	-31.4803	-5371.49	-435.184	-0.288804	-915.92	4.73691252727888	-257.46	-2077.26	3212.30511823032	8.72650011508637	-43.5867	-9640.09	305.10133426451	-193.464	-5.98392	-3376.95	28.3412536309071	-1448.62	-229.739	505.084890231866	-1706.33	-2598.82	50.0203250815421	85.9472579562631	-228.312	-1805.81	256.069346955739	-7.88681	508.866668579934	-12.1222	-12.2496	152.019380926066	332.132959712824	-489.08	-12.7522	-754.586	2.67578407642048	-297.152	7.13694320518927	-783.047	-2067.53	497.332221722564	225.747102323798	449.907196079395	223.284224305668	-8902.26	-134.206	-2030.47
TCGA-AA-3715-01A-01R-0905-07	4.53665194500513	13.342899154641	1641.61014514241	300.315207093177	0.532131433302036	284.86385716312	306.441482797573	180.282847266074	207.230342103327	-1433.29	262.703787962863	-66.1719	975.781948577893	147.801381990651	69.5911259295445	3.38073772131202	764.547940148859	25.7575989595844	43.2995608367641	-153.887	3315.79623498023	5365.26694842832	1203.61316641639	-49.0403	223.420828695028	37.4651671150847	1020.94254158484	1360.52636167575	0.909330427144369	-295.869	5.84598689157611	9.04071835337418	9.25642525041511	9403.05625650037	392.786471390659	8.30564957892181	561.537657283085	3.61990444747051	30.2044877897874	-16.9628	101.133546600817	2015.52905435826	-213.987	169.430939386606	63.6214284955404	301.279564011452	4456.05526800072	99.5681039763743	1251.77119838957
TCGA-A6-5665-01B-03R-2302-07	3.47822267891023	-13.7562	-796.138	27.782993162833	0.121829183567243	113.472660489753	138.04528375661	39.3123739517562	-627.064	2375.27748644982	105.79678629667	9.96584456338894	-9468.62	262.419707199453	-20.6423	-3.22472	-1783.6	24.7400456897798	-975.154	-569.183	3457.89406441695	8114.70955238989	-220.654	13.9767356904391	365.186690461966	-419.441	58.1479483993622	909.041122677556	-6.52299	127.32904821319	-8.05881	29.7136537070146	184.722107028873	7288.71013259792	11.9882431700919	-2.86508	111.173932251407	3.06325715334512	786.458301795612	6.01387840998802	-500.538	967.130600591961	393.360773238733	638.863387028827	329.820712564352	-40.1462	-1836.61	259.758	-511.716
TCGA-AA-A01P-01A-21R-A083-07	1.48307393973123	4.65790702597855	1245.12081490425	94.1992650716556	0.124766139959735	-3.86545	221.869933799729	168.273711230971	-153.022	-1827.18	86.0746037745726	-74.6945	-2823.39	37.2470099844044	34.5658016282251	-3.83963	-296.909	22.4143756260527	-586.153	-397.132	2403.41587670333	3762.70038555489	464.191201257328	-168.798	164.122443977914	-45.2861	467.47917428082	826.75220700641	-2.12325	-364.238	-0.254641	-25.9686	46.7855672883123	7031.7125112057	94.5502774812857	4.12911623572493	390.464759828706	1.81636145754886	21.6359945200186	-5.51461	-194.422	1448.47713075917	-196.678	-448.617	-66.8743	59.6443873805098	2362.51712380351	-18.0074	598.741981610266
TCGA-AA-3833-01A-01R-0905-07	-0.618048	3.7927725491867	834.645534353972	65.2205397555729	0.292358459540043	44.4724718584671	190.910711363694	99.4536871720439	-161.386	-1222.65	153.739764559291	-66.4186	-2613.02	143.069552968152	39.2530158933367	-2.36839	138.723084496165	25.4383209376847	74.365664461027	-343.047	1627.45388803099	4188.78516998409	477.878017824184	-9.83412	100.570721992246	-98.3222	241.015835959496	439.920966230511	-2.34971	-332.523	-6.59561	-18.5704	4.09640681290466	6062.36065492399	100.295847589426	2.9641471835553	389.268088884721	1.57554817067322	-128.625	-9.25292	-219.792	1226.10891670086	-183.882	-180.429	-27.2673	124.776551316304	2771.40109076023	2.66323528985683	884.776670030056
TCGA-F4-6570-01A-11R-1774-07	4.00091896387838	3.13760566737085	1362.27807684226	137.483725633912	-0.00284573	212.999561267609	221.088462513356	31.6667942490084	592.914712443035	803.249595392546	-122.405	30.1336965489596	5708.99917402936	127.516610920602	87.1696960342503	-3.20947	348.561442726924	28.5170997203595	-218.957	353.604262043047	2126.5568401245	385.72794800056	103.993322176237	-185.538	116.50800511288	274.925802677157	236.022277221079	166.414939581428	2.82255042332746	-59.491	-6.35157	18.3752409095617	37.2819397078194	-1115.36	-67.1608	3.3019982842846	41.7940514031048	-1.22053	275.404192124296	21.2958753369461	259.833056520335	210.534674805859	201.939702985626	813.755	12.8273862282207	-234.22	733.484979897193	129.78743924707	238.657886734091
TCGA-AA-3713-01A-21R-1723-07	3.18871952542568	-3.83849	-295.236	-43.3898	0.122394068728778	158.822389204617	-123.23	-41.1899	93.028235400873	560.662363819984	-172.212	136.047023287083	3665.71956947469	318.31263860254	48.3997489068616	2.90100189550335	-51.2186	34.7702913685229	-109.985	-193.783	-1969.68	-1057.7	-434.224	-87.9525	115.056235091281	272.143361075322	46.8295057039942	-353.74	2.0123517732688	69.9816973811979	6.64063633527193	25.2252122379401	31.0846242364927	-6560.72	125.910585247425	-4.01319	-180.334	-1.18887	106.787093201875	50.8843998078234	352.773740111486	-664.892	125.669809477672	-28.5264	235.152483478192	-49.9997	-42.5441	69.7475614330332	-343.005
TCGA-AZ-4614-01A-01R-1410-07	-1.5809	7.31079950161487	1554.29225621884	152.585030680242	0.42210579444082	173.217685318359	-0.821577	36.2339610068752	816.552124959411	480.371481376518	207.321448546466	-2.02991	763.42663502354	298.181481340858	37.4038365130384	-3.88536	1969.31353409539	32.3066263837391	1370.63343859232	491.812145302826	2156.64346508593	2685.51888837754	1297.92691589874	251.141337596552	14.6697867369235	113.605182979055	113.537919315795	-196.019	1.5959567261151	-463.66	5.68146402568235	-6.92572	-37.5138	1426.27565277323	-65.4976	3.87522128049003	274.242742815302	-0.665224	123.86211620176	-8.37478	205.996978814534	651.677026076545	-163.441	568.59748805831	-69.9673	196.985495466546	2017.84428311777	30.4112806887298	1057.47318743367
TCGA-A6-3809-01A-01R-1022-07	-5.75452	7.20238924803113	792.872519653108	80.8465753672071	-0.0311844	95.6305152230785	72.4841569727329	107.458222406783	-31.4761	-1725.42	249.972967684533	-77.3734	-4594.85	154.841945277758	31.7281192949484	-0.347502	512.873580663889	24.5127048570365	733.527949237924	-350.718	701.154712245361	3218.29783223027	808.23857667858	245.37265651817	-12.7142	-185.399	461.370698560438	271.32175033361	-2.81166	-301.907	2.30804867802904	-31.613	-30.7719	4827.67620319796	118.166945018409	2.58233739706972	416.581476827843	1.03685190325416	-115.191	-21.0368	-356.185	914.447679689564	-263.188	-398.07	-137.698	222.289462573549	3090.63511898389	-32.5489	847.185653733845
TCGA-AA-A02R-01A-01R-A00A-07	-4.25602	3.88078417865554	926.38986100124	66.1527723831491	-0.0203898	109.825155335302	106.344355307696	101.655491796564	112.811148709009	-1152.77	143.090034395522	-56.2109	-857.781	166.491786749709	30.3786035472204	-0.302432	-351.073	27.2828312579422	407.444461219341	-297.891	1099.03716670041	1628.01872543742	629.877019712074	54.1205217816395	-109.763	74.4117909889216	372.221557215224	202.925096075992	-1.78726	-396.425	4.5361090546167	-17.3175	-30.4124	2830.82252450414	44.0515208739388	2.74364838384306	189.624910737429	0.474214966282896	-81.5062	-10.7593	-497.335	354.741291819536	-226.257	-619.561	-37.9048	106.749472802497	1202.7206868677	18.3730377250884	335.18026020772
TCGA-G4-6588-01A-11R-1774-07	-1.41956	-5.13496	-1115.67	-173.405	-0.380199	-91.7154	-170.112	-127.274	76.8230181975779	422.443044577717	63.6083505569468	24.0190944768387	4283.59664718408	346.800688868076	-18.2423	-1.22199	-326.665	33.8682159809634	1568.75061451121	202.575582955154	-2499.66	-7652.06	-378.723	332.873476861599	-360.68	181.652056567062	-489.638	-790.6	1.55794290531698	190.054514216525	6.02754072094184	-9.00654	-54.2165	-6609	-188.663	-5.37289	-344.884	-2.48212	-170.154	5.10243127356204	-302.777	-1448.21	3.9472258718701	133.756613933116	12.1910617066884	93.6431265804718	-3480.61	-56.5138	-752.952
TCGA-AA-3949-01A-01R-1022-07	-3.5521	3.34771331334831	793.992656913816	30.745308899533	0.121828605483531	-15.422	192.87273341129	146.682888461721	-489.43	-2166.64	185.417137007573	-109.514	-7362.1	60.3312233063196	-3.81538	-3.53255	-350.128	21.3091412044681	-240.23	-682.345	2091.07620837238	4987.02948008326	448.077619164572	31.563728765758	-39.9134	-256.247	268.881558073472	580.466636834995	-5.73761	-461.711	-6.47768	-32.7088	0.701264424183054	7422.80880142939	96.9070429338719	2.81303832743583	406.99155776247	1.93076374598816	-195.897	-19.5411	-567.511	1116.61503254259	-275.761	-1154.12	-130.089	177.56435526758	1915.64719537594	-43.4394	647.781199955164
TCGA-AU-6004-01A-11R-1723-07	4.7318810493082	-4.65931	-1245.38	-75.0604	0.169765259665135	-243.336	-97.3285	-144.743	83.5843032638927	1670.79691198828	-103.899	52.737109376775	6758.50912624767	269.21945677767	18.2956650048597	1.14027228761965	266.503678334312	32.5699131743348	-111.758	538.510154604315	-244.446	-9391.21	-940.07	-75.8661	111.953171398986	317.518172446772	-451.912	-44.5374	6.23786404471928	604.297790648469	10.7978142665516	4.1362871668748	45.5586670586703	-6252.03	-136.603	-3.16469	-353.087	-0.609357	67.5539503845971	25.3756104930172	475.300168664872	-991.467	237.552463793623	1598.91061484335	236.798944372923	-30.7466	-2154.28	-40.1892	-409.909
TCGA-AZ-4615-01A-01R-1410-07	2.20057830416188	4.12692367901749	976.517906715481	187.77071775564	0.266170125208069	6.78497047719108	204.789636970557	111.725056582038	-52.3087	-706.089	117.691237840569	-56.8205	-3099.26	76.3921004677544	13.7108539046948	-2.06863	304.385884611084	23.9039923099505	-246.713	-285.796	3066.42981494064	3660.84205850615	428.217648111223	-13.605	90.7142133148214	-101.739	332.869416118772	851.44991151077	-0.985716	-136.121	1.4292261184388	-2.97469	31.9455344449174	5567.28440142965	132.947539815887	4.21670231499203	305.37575755335	1.95754276264531	198.763561022473	-4.35709	108.896897531617	1018.81916941151	-58.7739	-366.387	-60.333	161.546020109569	1263.07485629797	-18.6689	536.226390765745
TCGA-A6-3809-01A-01R-A278-07	-16.3834	7.10760688549618	1034.83814198182	107.59975148959	-0.996722	284.098971695022	-348.437	-30.2006	653.393070241052	-883.764	386.88831880773	37.2646341345172	-11916.3	353.234810573059	32.6087445446297	3.95674567591073	1303.61037400579	26.8127810160787	3224.01694869396	-21.3181	-4606.69	-2053.88	746.624954610522	1287.00294389988	-90.2131	-542.955	531.197	-1054.54	-1.84013	665.105378374182	29.403183449177	-19.7428	-104.994	-6078.09	-207.131	-3.27039	349.793600069529	-3.9277	54.6896536100578	-18.5075	431.246744032437	-274.702	-8.63941	106.374752715078	-347.344	100.874059669947	4362.42120353383	-50.0177	731.842931174722
TCGA-CM-6171-01A-11R-1653-07	2.56364229746973	7.63662115655984	855.505857655043	110.000493325198	0.347617159650685	161.595364333907	-73.6612	-25.5255	534.598893935369	827.078418374175	-278.885	44.2931634977574	6007.37177878433	79.6852149644287	98.5303503552148	15.4379045800592	576.455836375658	20.4510051193925	-1146.93	786.262345831382	301.644980345348	-75.3837	-62.3567	-323.472	273.63660946621	159.83407353552	384.865701703594	269.504452475054	7.5120231321241	428.458374530908	18.8652050344449	26.2484716112465	27.8149574721264	663.908371828495	270.503983775602	3.79017662069001	122.122478745052	2.57382121792539	322.43114053285	17.072283714695	283.271956964345	240.805231530308	258.849911441261	964.595342414433	-93.4145	-355.998	2524.05643716014	80.3842562152715	1041.65606980978
TCGA-D5-6540-01A-11R-1723-07	6.93507546908233	5.0570661229458	509.818153598862	114.311233083941	0.25336656278549	195.530009288991	42.0267915850644	25.2366468759744	582.782369344089	623.986849515672	105.98821079964	36.9207791321628	7998.47314222591	303.385527572193	67.6816990668763	8.22119483850949	351.365950811341	32.7563421997405	644.559038724612	325.031457032927	-550.206	-3015.7	162.801772947093	40.0638068393327	99.6809795134691	221.52051852441	378.753382571269	440.119159635323	6.9118350985096	-86.1957	10.8120186482364	26.5426808185633	23.1177904680101	-1082	167.652848015897	1.64902002519797	51.5601954869721	0.083768492369578	333.801481003762	16.3533446446513	450.719337711832	540.435337408577	-12.1741	400.941787143458	179.692491345134	194.957381872936	-825.593	91.7119743285597	-44.8861
TCGA-QG-A5Z2-01A-11R-A28H-07	2.59760480888915	-1.55756	525.313856614255	17.2933117117603	-0.0476153	156.773994383345	-191.023	-62.0347	905.67383156314	1670.53299701162	-186.868	175.85934399582	6021.46030513881	360.070658455277	15.7816003132064	1.24422269139903	1205.29634291749	35.2534784890807	608.361095844308	612.61780272781	-2247.35	-4083.32	237.711441560751	17.1857603108887	17.0038787618815	302.921821130401	341.233904456507	-860.041	9.30002369888726	527.656448846057	19.7323830335085	21.1981537406105	19.6040116685313	-9287.64	-165.761	-1.60394	-362.528	-2.18209	311.700129054252	41.5604206592362	727.205365468232	-1209.99	276.768893288974	796.112334845006	162.792617644928	-244.317	-1260.04	39.8742486515416	-215.481
TCGA-AD-6889-01A-11R-1928-07	-2.5566	5.93024512452605	220.166187086145	-11.6445	-0.329612	236.591759653575	-171.531	-52.3939	1067.45276295932	1402.0779179001	153.608261906231	24.4708750272375	5885.14594424077	362.667156595499	39.3288464001807	1.86730414372005	1479.41681363206	32.6901989710483	2285.63826501082	795.847993545365	-1067.15	-4925.95	636.65100377142	430.411686867938	-288.343	22.5166921556988	66.0096229637025	-675.491	6.84576284306408	323.34138074859	8.7350848919002	44.6836446792979	-62.0601	-4909.81	-183.828	0.544409269827131	-112.277	-2.33173	253.363822376258	-5.4451	341.668659657469	-382.444	44.1074377661224	1146.08889206647	-92.7775	9.79422140746595	-279.272	36.2884548390974	608.522919764269
TCGA-G4-6299-01A-11R-1774-07	8.21927535291281	2.15149761628117	3109.71760097958	269.861677732301	0.231677766074196	268.427364363556	163.358844240245	-40.5662	1172.46971722427	1906.80411453034	-65.1917	56.9980569288396	4482.39934144307	266.222830937744	64.8909777767275	-5.54884	2511.05301660382	30.3944955051061	826.36935735128	913.324570298473	3576.29981709131	144.195575942095	899.670925636269	177.952825421155	231.96944029657	108.714645102841	167.041341470783	-756.233	4.20296874170995	192.492287463341	14.482992721236	12.8100665061357	-52.7476	-2687.41	-83.2963	4.82962821944528	172.480746355092	-1.45966	453.69015869284	2.1026824284728	1204.87304802317	527.883053290996	67.8250897175193	1486.46877836209	-91.3715	-27.2996	2523.98260225959	205.297197700667	693.911750985657
[truncated: 153 more columns]
